# Supplementary material for: A three‐gene signature from protein–protein interaction network of LOXL2‐ and actin‐related proteins for esophageal squamous cell carcinoma prognosis
Source: Cancer Med. 2017 May 29;6(7):1707–19. doi: 10.1002/cam4.1096 (PMC5504325; doi:10.1002/cam4.1096)
Supplement: Supplementary file 6 — Table S1. Patient demographics and clinical characteristics for validation tissue microarray cohort in ESCC. [file CAM4-6-1707-s006.xlsx]

## Sheet: Table S1
Table S1. Patient demografics and clinical characteristics for validation tissue microarray cohort in ESCC.
Characteristic	Validation tissue microarray cohort
Cohort size	124
Age (mean±SD)	57.2±9.2
Gender
Male	97 (78.2)
Female	27 (21.8)
Tumour location
Upper thoracic	10 (8.1)
Middle thoracic	86 (69.4)
Lower thoracic	28 (22.6)
Histologic grade
G1	36 (29.0)
G2	79 (63.7)
G3	9 (7.3)
Invasive depth
T1	NA
T2	6 (4.8)
T3	117 (94.4)
T4	1 (0.8)
Lymph node metastasis*
N0	65 (52.4)
N1	59 (47.6)
TNM stage
Ⅰ	NA
Ⅱ	67 (54.0)
Ⅲ	57 (46.0)
Survival months (mean±SD)	35.6±24.4
Data are shown as n (%).
* N1：Regional lymph node metastasis.
