# Supplementary material for: A three‐gene signature from protein–protein interaction network of LOXL2‐ and actin‐related proteins for esophageal squamous cell carcinoma prognosis
Source: Cancer Med. 2017 May 29;6(7):1707–19. doi: 10.1002/cam4.1096 (PMC5504325; doi:10.1002/cam4.1096)
Supplement: Supplementary file 7 — Table S2. Patient demographics and clinical characteristics for the training cohort, testing cohort, and validation cohort. [file CAM4-6-1707-s007.xlsx]

## Sheet: Table S2
Table S2. Patient demografics and clinical characteristics for the training cohort, testing cohort and validation cohort.
Characteristic	GSE53624				GSE53622
	Training Cohort	Testing cohort	P value		Validation cohort
Cohort size	60	59			60
Age (mean±SD)	58.6±9.3	59.5±8.6	0.891§		60.0±9.3
Gender			0.084†
Male	53 (88.3)	45 (76.3)			48 (80.0)
Female	7 (11.7)	14 (23.7)			12 (20.0)
Tumour location			0.191†
Upper thoracic	9 (15.0)	5 (8.5)			6 (10.0)
Middle thoracic	30 (50.0)	39 (66.1)			28 (46.7)
Lower thoracic	21 (35.0)	15 (25.4)			26 (43.3)
Histologic grade			0.440†
G1	9 (15.0)	14 (23.7)			9 (15.0)
G2	35 (58.3)	29 (49.2)			34 (56.7)
G3	16 (26.7)	16 (27.1)			17 (28.3)
G4	NA	NA			NA
Invasive depth			0.981‡
T1	4 (6.7)	4 (6.8)			4 (6.7)
T2	11 (18.3)	9 (15.3)			7 (11.7)
T3	31 (51.7)	31 (52.5)			48 (80.0)
T4	14 (23.3)	15 (25.4)			1 (1.7)
Lymph node metastasis			0.751‡
N0	26 (43.3)	28 (47.5)			29 (48.3)
N1	20 (33.3)	22 (37.3)			20 (33.3)
N2	8 (13.3)	5 (8.5)			9 (15.0)
N3	6 (10.0)	4 (6.8)			2 (3.3)
TNM stage			0.905‡
Ⅰ	3 (5.0)	3 (5.1)			4 (6.7)
Ⅱ	25 (41.7)	22 (37.3)			30 (50.0)
Ⅲ	32 (53.3)	34 (57.6)			26 (43.3)
Survival months (mean±SD)	37.3±24.3	36.8±24.4	0.902§		34.7±19.9
Data are shown as n (%).
ESCC, esophageal squamous cell carcinoma; TNM, pathologic tumor, node, metastasis.
§ t test. † Chi-squared test. ‡ Fisher’s exact test.
