# Supplementary material for: A three‐gene signature from protein–protein interaction network of LOXL2‐ and actin‐related proteins for esophageal squamous cell carcinoma prognosis
Source: Cancer Med. 2017 May 29;6(7):1707–19. doi: 10.1002/cam4.1096 (PMC5504325; doi:10.1002/cam4.1096)
Supplement: Supplementary file 8 — Table S3. Gene Ontology (GO) biological process and KEGG pathway analysis for genes of LOXL2‐ACTB/ACTG1 PPIN in ESCC. [file CAM4-6-1707-s008.xlsx]

## Sheet: Table S3
Table S3. Gene Ontology (GO) biological process and KEGG pathway analysis for genes of LOXL2-ACTB/ACTG1 PPIN in ESCC.
Category	Count	PValue	Fold Enrichment	Genes
GOTERM_BP_FAT Term
GO:0051276~chromosome organization	39	1.45696e-10	3.31652	MORF4L1, BMI1, MRE11A, MORF4L2, EZH2, INO80, DMAP1, POT1, RPA1, ACD, CENPA, EED, H2AFX, TINF2, RBBP4, HIST1H1C, MSH2, MTA2, PHB, TP53, HMG20B, KAT5, RBBP7, RAD50, SUZ12, TAF10, EP300, TAF12, HDAC1, SMARCE1, WRAP53, RNF2, SMARCC2, RUVBL2, RUVBL1, CARM1, CHAF1B, HDAC6, SMARCA4
GO:0010605~negative regulation of macromolecule metabolic process	49	2.49417e-10	2.75334	HSP90AB1, A2M, CAV1, MLH1, ZEB2, BCL2L1, DMAP1, ZEB1, POT1, TGFB1, TIMP1, SUMO1, ACD, CDKN2A, SIN3A, EED, MYC, TINF2, ETV3, TWIST1, KHDRBS1, CTBP2, MSH2, VHL, PHB, MTA2, TAF7, TP53, S100A11, SMAD3, ILF3, SNAI2, RBBP7, KAT5, SUZ12, EIF4A3, PA2G4, SMARCE1, HDAC1, RNF2, PSMA3, SMARCC2, UBC, YWHAQ, FABP4, MDM2, IGFBP3, SMARCA4, HDAC6
GO:0032963~collagen metabolic process	11	5.29646e-10	16.203	MMP10, HIF1A, MMP9, COL3A1, COL1A1, MMP3, SERPINH1, MMP13, MMP2, COL5A1, MMP1
GO:0007010~cytoskeleton organization	35	1.64892e-09	3.31086	ABLIM1, BBS4, CAV1, SSH1, S100A9, HAUS1, MLH1, RCC1, DSTN, TUBGCP3, PFN1, PFN2, CEP250, RAC2, DYNLL1, APOE, CENPA, GSN, RAC1, CAP1, WIPF1, TUBG1, ARHGDIB, EPB41, MYH9, TUBGCP2, CORO1A, SVIL, CFL1, MYH11, TMSB4X, WASL, CRK, FHOD1, LCP1
GO:0044259~multicellular organismal macromolecule metabolic process	11	1.67824e-09	14.6349	MMP10, HIF1A, MMP9, COL3A1, COL1A1, MMP3, SERPINH1, MMP13, MMP2, COL5A1, MMP1
GO:0051172~negative regulation of nitrogen compound metabolic process	38	3.54172e-09	3.01978	CAV1, MLH1, ZEB2, ZEB1, DMAP1, POT1, TGFB1, SUMO1, SIN3A, ACD, EED, TINF2, ETV3, TWIST1, KHDRBS1, CTBP2, VHL, MSH2, PHB, MTA2, TAF7, S100A11, TP53, SMAD3, ILF3, SNAI2, KAT5, RBBP7, SUZ12, PA2G4, SMARCE1, HDAC1, RNF2, SMARCC2, YWHAQ, MDM2, FABP4, SMARCA4
GO:0045934~negative regulation of nucleobase, nucleoside, nucleotide and nucleic acid metabolic process	37	8.33488e-09	2.98052	MLH1, ZEB2, ZEB1, DMAP1, POT1, TGFB1, SUMO1, SIN3A, ACD, EED, TINF2, ETV3, TWIST1, KHDRBS1, CTBP2, VHL, MSH2, PHB, MTA2, TAF7, S100A11, TP53, SMAD3, ILF3, SNAI2, RBBP7, KAT5, SUZ12, PA2G4, SMARCE1, HDAC1, RNF2, SMARCC2, YWHAQ, MDM2, FABP4, SMARCA4
GO:0044236~multicellular organismal metabolic process	11	1.15861e-08	12.2617	MMP10, HIF1A, MMP9, COL3A1, COL1A1, MMP3, SERPINH1, MMP13, MMP2, COL5A1, MMP1
GO:0042127~regulation of cell proliferation	47	2.1408e-08	2.4631	BMI1, S100A6, CAV1, OSMR, MARCKSL1, IGFBP7, ERBB2, EGLN3, BCL2L1, ZEB1, TGFB1, TIMP1, VCAM1, CUL3, RPA1, CUL2, CUL5, CDKN2A, RAC2, APOE, SERPINE1, SHC1, TCF3, MYC, TINF2, CUL1, RBBP4, CTBP2, VHL, PHB, S100A11, ANXA1, TP53, SMAD3, SPARC, CDK2, SUZ12, CORO1A, CDKN1A, CCND1, HIF1A, ATF3, HDAC1, CD81, MDM2, FABP4, IGFBP3
GO:0030198~extracellular matrix organization	16	2.78735e-08	6.34522	COL4A2, VHL, MMP9, COL3A1, COL5A3, SERPINH1, COL5A2, COL5A1, P4HA1, FBLN5, TGFBI, COL1A2, MYH11, COL1A1, CYR61, SMARCA4
GO:0007049~cell cycle	46	3.89504e-08	2.44487	BBS4, S100A6, MRE11A, HAUS1, MLH1, RCC1, TGFB1, AKT1, CUL3, RPA1, CUL2, CUL5, CDKN2A, CEP250, CENPA, H2AFX, TUBG1, TCF3, MYC, CUL1, KHDRBS1, RBBP4, MSH2, ANXA1, TP53, SMAD3, ILF3, HMG20B, MYH9, PPP1CC, RAD50, CDK2, PA2G4, NEDD1, CDKN1A, CCND1, PPP1CA, EP300, MAPK6, RNF2, PSMA3, UBC, MDM2, MAPK7, RUVBL1, CHAF1B
GO:0006325~chromatin organization	30	4.00895e-08	3.27333	BMI1, MORF4L1, MORF4L2, EZH2, INO80, DMAP1, CENPA, EED, H2AFX, RBBP4, HIST1H1C, PHB, MTA2, HMG20B, KAT5, RBBP7, SUZ12, TAF10, TAF12, EP300, SMARCE1, HDAC1, RNF2, SMARCC2, RUVBL2, RUVBL1, CARM1, CHAF1B, HDAC6, SMARCA4
GO:0009890~negative regulation of biosynthetic process	38	4.85332e-08	2.7352	CAV1, ZEB2, ZEB1, DMAP1, POT1, TGFB1, SUMO1, SIN3A, ACD, APOE, EED, TINF2, ETV3, TWIST1, KHDRBS1, CTBP2, VHL, PHB, MTA2, TAF7, S100A11, TP53, SMAD3, ILF3, SNAI2, RBBP7, KAT5, SUZ12, EIF4A3, PA2G4, SMARCE1, HDAC1, RNF2, SMARCC2, YWHAQ, MDM2, FABP4, SMARCA4
GO:0016568~chromatin modification	25	5.27778e-08	3.76313	BMI1, MORF4L1, RBBP4, PHB, EZH2, MORF4L2, INO80, HMG20B, DMAP1, RBBP7, KAT5, SUZ12, TAF10, TAF12, EP300, SMARCE1, HDAC1, RNF2, SMARCC2, EED, RUVBL2, RUVBL1, CARM1, SMARCA4, HDAC6
GO:0006259~DNA metabolic process	35	6.82727e-08	2.85284	MORF4L1, MRE11A, MGMT, MORF4L2, MLH1, DMAP1, POT1, RPA3, RBX1, TK1, RPA1, RPA2, SUMO1, ACD, CDKN2A, CTGF, FBXO6, H2AFX, MYC, TINF2, RBBP4, MSH2, PHB, TP53, TOPBP1, KAT5, RBBP7, RAD50, CDK2, VCP, WRAP53, RUVBL2, PARP3, RUVBL1, CHAF1B
GO:0043062~extracellular structure organization	19	8.09026e-08	4.80757	COL4A2, VHL, MMP9, ERBB2, COL3A1, CDH1, CDH2, COL5A3, SERPINH1, COL5A2, COL5A1, P4HA1, FBLN5, TGFBI, COL1A2, MYH11, COL1A1, CYR61, SMARCA4
GO:0031327~negative regulation of cellular biosynthetic process	37	8.65831e-08	2.72019	CAV1, ZEB2, ZEB1, DMAP1, POT1, TGFB1, SUMO1, SIN3A, ACD, EED, TINF2, ETV3, TWIST1, KHDRBS1, CTBP2, VHL, PHB, MTA2, TAF7, S100A11, TP53, SMAD3, ILF3, SNAI2, RBBP7, KAT5, SUZ12, EIF4A3, PA2G4, SMARCE1, HDAC1, RNF2, SMARCC2, YWHAQ, MDM2, FABP4, SMARCA4
GO:0030036~actin cytoskeleton organization	22	1.35704e-07	4.01489	SSH1, EPB41, S100A9, MYH9, DSTN, PFN1, CORO1A, PFN2, RAC2, DYNLL1, GSN, RAC1, CFL1, MYH11, TMSB4X, WASL, CAP1, WIPF1, CRK, LCP1, FHOD1, ARHGDIB
GO:0010558~negative regulation of macromolecule biosynthetic process	36	1.43107e-07	2.71441	ZEB2, ZEB1, DMAP1, POT1, TGFB1, SUMO1, SIN3A, ACD, EED, TINF2, ETV3, TWIST1, KHDRBS1, CTBP2, VHL, PHB, MTA2, TAF7, S100A11, TP53, SMAD3, ILF3, SNAI2, RBBP7, KAT5, SUZ12, EIF4A3, PA2G4, SMARCE1, HDAC1, RNF2, SMARCC2, YWHAQ, MDM2, FABP4, SMARCA4
GO:0070482~response to oxygen levels	17	2.95194e-07	4.97267	CAV1, VHL, EGLN3, SMAD3, EGLN2, EGLN1, BCL2L1, MMP2, MMP13, TGFB1, CDKN1A, EP300, HIF1A, CA9, PLOD2, SERPINA1, ANGPTL4
GO:0016569~covalent chromatin modification	16	3.7199e-07	5.23732	MORF4L1, PHB, EZH2, DMAP1, KAT5, SUZ12, TAF10, EP300, TAF12, HDAC1, RNF2, RUVBL2, RUVBL1, CARM1, SMARCA4, HDAC6
GO:0030029~actin filament-based process	22	3.99268e-07	3.765	SSH1, EPB41, S100A9, MYH9, DSTN, PFN1, CORO1A, PFN2, RAC2, DYNLL1, GSN, RAC1, CFL1, MYH11, TMSB4X, WASL, CAP1, WIPF1, CRK, LCP1, FHOD1, ARHGDIB
GO:0010629~negative regulation of gene expression	33	6.03171e-07	2.70049	ZEB2, BCL2L1, ZEB1, DMAP1, TGFB1, SUMO1, SIN3A, EED, MYC, ETV3, TWIST1, KHDRBS1, CTBP2, VHL, PHB, MTA2, TAF7, TP53, SMAD3, ILF3, RBBP7, KAT5, SNAI2, SUZ12, PA2G4, SMARCE1, HDAC1, RNF2, SMARCC2, YWHAQ, MDM2, FABP4, SMARCA4
GO:0016481~negative regulation of transcription	31	7.57774e-07	2.78554	ZEB2, ZEB1, DMAP1, TGFB1, SUMO1, SIN3A, EED, ETV3, TWIST1, KHDRBS1, CTBP2, VHL, PHB, MTA2, TAF7, TP53, SMAD3, ILF3, RBBP7, KAT5, SNAI2, SUZ12, PA2G4, SMARCE1, HDAC1, RNF2, SMARCC2, YWHAQ, MDM2, FABP4, SMARCA4
GO:0010033~response to organic substance	41	7.59597e-07	2.34535	HSP90AB1, CAV1, A2M, OSMR, GRB2, IGFBP7, ERBB2, COL3A1, CDH1, PRDX2, NEDD8, BCL2L1, HSPA1B, MMP3, SERPINH1, TGFB1, B2M, ACTR3, AKT1, GSN, APOE, SHC1, SERPINA1, MYC, CYR61, PLD1, HSP90AA1, MSH2, CSNK2B, SMAD3, MMP13, CORO1A, CDKN1A, CCND1, EP300, VCP, CA9, CFL1, FABP4, COL1A1, HDAC6
GO:0001666~response to hypoxia	16	8.30148e-07	4.92465	CAV1, VHL, EGLN3, SMAD3, EGLN2, EGLN1, BCL2L1, MMP2, MMP13, TGFB1, EP300, HIF1A, CA9, PLOD2, SERPINA1, ANGPTL4
GO:0022402~cell cycle process	35	9.04113e-07	2.55493	BBS4, MRE11A, HAUS1, MLH1, RCC1, TGFB1, CUL3, RPA1, AKT1, CUL2, CUL5, CDKN2A, CEP250, CENPA, H2AFX, TUBG1, MYC, TCF3, CUL1, KHDRBS1, MSH2, TP53, SMAD3, ILF3, MYH9, RAD50, CDK2, PA2G4, NEDD1, CDKN1A, CCND1, PSMA3, UBC, MDM2, RUVBL1
GO:0016570~histone modification	15	1.43204e-06	5.07097	MORF4L1, PHB, EZH2, DMAP1, KAT5, SUZ12, TAF10, EP300, TAF12, HDAC1, RNF2, RUVBL2, RUVBL1, CARM1, HDAC6
GO:0070647~protein modification by small protein conjugation or removal	17	1.64252e-06	4.38216	COPS5, VHL, NEDD8, RBX1, OS9, SUZ12, AKT1, TAF10, SUMO1, VCP, RNF2, UBC, FBXO25, MDM2, CAND1, SMURF1, HDAC6
GO:0043933~macromolecular complex subunit organization	39	3.43594e-06	2.26551	EIF6, CAV1, GRB2, MLH1, CDH1, CDH2, TGFB1, DSTN, POLR2A, GSN, CENPA, APOE, RAC1, H2AFX, CAT, WIPF1, TUBG1, MYC, ANGPTL4, HSP90AA1, HIST1H1C, VHL, TAF7, TAZ, TP53, SMAD3, CDK9, TUBGCP2, SMN1, TAF11, TAF10, TAF13, TAF12, VCP, SMARCE1, MYH11, MDM2, WASL, CHAF1B
GO:0051052~regulation of DNA metabolic process	14	3.66027e-06	5.06504	MSH2, MRE11A, S100A11, TP53, MLH1, TGFB1, CDK2, POT1, RAD50, ACD, SHC1, H2AFX, TINF2, MYC
GO:0032446~protein modification by small protein conjugation	15	3.68959e-06	4.68681	VHL, NEDD8, RBX1, OS9, SUZ12, AKT1, SUMO1, VCP, RNF2, UBC, FBXO25, MDM2, CAND1, SMURF1, HDAC6
GO:0030199~collagen fibril organization	8	4.46471e-06	11.3776	P4HA1, COL3A1, COL1A2, COL1A1, COL5A3, SERPINH1, COL5A2, COL5A1
GO:0006928~cell motion	30	4.50206e-06	2.60488	ERBB2, S100A9, FPR1, ZEB2, CDH2, TGFB1, DSTN, VCAM1, ACTR3, ACTR2, CTGF, RAC1, CAP1, FN1, ARHGDIB, TWIST1, ICAM1, S100P, MSH2, VHL, ANXA1, MYH9, COL5A1, PLAUR, CORO1A, HIF1A, CFL1, UBC, WASL, FEZ1
GO:0065003~macromolecular complex assembly	37	4.93348e-06	2.29477	EIF6, CAV1, GRB2, MLH1, CDH1, CDH2, TGFB1, POLR2A, CENPA, APOE, GSN, RAC1, H2AFX, CAT, WIPF1, TUBG1, MYC, ANGPTL4, HSP90AA1, HIST1H1C, VHL, TAF7, TAZ, TP53, SMAD3, CDK9, TUBGCP2, SMN1, TAF11, TAF10, TAF13, TAF12, VCP, MYH11, MDM2, WASL, CHAF1B
GO:0070271~protein complex biogenesis	31	5.36246e-06	2.5318	CAV1, GRB2, MLH1, CDH1, CDH2, TGFB1, POLR2A, GSN, RAC1, CAT, WIPF1, TUBG1, MYC, ANGPTL4, HSP90AA1, VHL, TAZ, TAF7, TP53, SMAD3, CDK9, TUBGCP2, TAF11, TAF10, TAF13, TAF12, VCP, MYH11, MDM2, WASL, CHAF1B
GO:0006461~protein complex assembly	31	5.36246e-06	2.5318	CAV1, GRB2, MLH1, CDH1, CDH2, TGFB1, POLR2A, GSN, RAC1, CAT, WIPF1, TUBG1, MYC, ANGPTL4, HSP90AA1, VHL, TAZ, TAF7, TP53, SMAD3, CDK9, TUBGCP2, TAF11, TAF10, TAF13, TAF12, VCP, MYH11, MDM2, WASL, CHAF1B
GO:0007398~ectoderm development	18	6.72531e-06	3.7306	STX2, COL3A1, KLK5, ANXA1, COL5A3, SNAI1, COL5A2, COL5A1, AKT1, CDKN2A, LAMA3, CTGF, COL1A2, DSP, SMURF1, COL1A1, IVL, SMARCA4
GO:0007050~cell cycle arrest	13	6.9355e-06	5.20554	KHDRBS1, MSH2, TP53, SMAD3, TGFB1, CUL3, CUL2, CUL5, CDKN1A, PA2G4, CDKN2A, MYC, CUL1
GO:0051329~interphase of mitotic cell cycle	13	6.9355e-06	5.20554	KHDRBS1, RCC1, CDK2, AKT1, CUL3, CUL2, CUL5, CCND1, CDKN1A, CDKN2A, MDM2, TCF3, CUL1
GO:0040008~regulation of growth	24	9.30043e-06	2.9028	MORF4L1, IGFBP7, MORF4L2, TP53, SMAD3, EGLN2, TKT, DMAP1, KAT5, TGFB1, AKT1, DAB2, CDKN1A, CDKN2A, EP300, HTRA2, CTGF, APOE, UBC, SHC1, RUVBL2, RUVBL1, IGFBP3, CYR61
GO:0051325~interphase	13	9.356e-06	5.05821	KHDRBS1, RCC1, CDK2, AKT1, CUL3, CUL2, CUL5, CCND1, CDKN1A, CDKN2A, MDM2, TCF3, CUL1
GO:0042981~regulation of apoptosis	41	1.08997e-05	2.10323	YWHAZ, PDIA3, MMP9, ERBB2, MGMT, MLH1, CDH1, PRDX2, BCL2L1, HSPA1B, TGFB1, CUL3, AKT1, CUL2, CUL5, CDKN2A, DYNLL1, HTRA2, APOE, RAC1, RPL11, CAT, MKL1, MYC, CUL1, ANGPTL4, VHL, MSH2, PHB, ANXA1, TP53, SMAD3, CDKN1A, VCP, HDAC1, SFRP1, CFL1, UBC, IGFBP3, GSTP1, HDAC6
GO:0009057~macromolecule catabolic process	40	1.30104e-05	2.11236	MLH1, NEDD8, HSPA1B, TGFB1, RPA3, OS9, RBX1, CUL3, RPA1, AKT1, RPA2, CUL2, SUMO1, CUL5, CDKN2A, ISG15, APOE, FBXO25, HNRNPD, FBXO6, MYC, CUL1, FBXO7, PAN2, VHL, MAGOH, ENC1, MYH9, UBE2Q2, EIF4A3, VCP, OTUB1, RNF2, PSMA3, UBC, UCHL5, MDM2, CAND1, SMURF1, HDAC6
GO:0043067~regulation of programmed cell death	41	1.37481e-05	2.08251	YWHAZ, PDIA3, MMP9, ERBB2, MGMT, MLH1, CDH1, PRDX2, BCL2L1, HSPA1B, TGFB1, CUL3, AKT1, CUL2, CUL5, CDKN2A, DYNLL1, HTRA2, APOE, RAC1, RPL11, CAT, MKL1, MYC, CUL1, ANGPTL4, VHL, MSH2, PHB, ANXA1, TP53, SMAD3, CDKN1A, VCP, HDAC1, SFRP1, CFL1, UBC, IGFBP3, GSTP1, HDAC6
GO:0044265~cellular macromolecule catabolic process	38	1.38809e-05	2.16175	MLH1, NEDD8, HSPA1B, RPA3, OS9, RBX1, CUL3, RPA1, RPA2, CUL2, SUMO1, CUL5, CDKN2A, ISG15, APOE, FBXO25, HNRNPD, FBXO6, MYC, CUL1, FBXO7, PAN2, VHL, MAGOH, ENC1, MYH9, UBE2Q2, EIF4A3, VCP, OTUB1, RNF2, PSMA3, UBC, UCHL5, MDM2, CAND1, SMURF1, HDAC6
GO:0010941~regulation of cell death	41	1.493e-05	2.07485	YWHAZ, PDIA3, MMP9, ERBB2, MGMT, MLH1, CDH1, PRDX2, BCL2L1, HSPA1B, TGFB1, CUL3, AKT1, CUL2, CUL5, CDKN2A, DYNLL1, HTRA2, APOE, RAC1, RPL11, CAT, MKL1, MYC, CUL1, ANGPTL4, VHL, MSH2, PHB, ANXA1, TP53, SMAD3, CDKN1A, VCP, HDAC1, SFRP1, CFL1, UBC, IGFBP3, GSTP1, HDAC6
GO:0051173~positive regulation of nitrogen compound metabolic process	35	1.56645e-05	2.24152	HSP90AB1, MORF4L2, ZEB1, TGFB1, POT1, AKT1, APOE, SHC1, H2AFX, MKL1, HBB, MYC, TINF2, TCF3, ICAM1, HSP90AA1, VHL, MTA2, TAF7, TP53, SMAD3, ILF3, KLF15, KAT5, CDK2, TAF11, HIF1A, EP300, SP1, HDAC1, SMARCC2, UBC, CAND1, PHF5A, SMARCA4
GO:0045892~negative regulation of transcription, DNA-dependent	24	1.86171e-05	2.78049	CTBP2, VHL, MTA2, TAF7, TP53, SMAD3, ILF3, ZEB1, DMAP1, RBBP7, SNAI2, KAT5, SUZ12, PA2G4, SIN3A, SMARCE1, HDAC1, RNF2, SMARCC2, YWHAQ, MDM2, SMARCA4, ETV3, TWIST1
GO:0006281~DNA repair	21	1.92683e-05	3.04973	MORF4L1, MSH2, MRE11A, MGMT, MORF4L2, TP53, MLH1, TOPBP1, KAT5, RAD50, RBX1, RPA3, RPA1, RPA2, SUMO1, VCP, FBXO6, RUVBL2, PARP3, H2AFX, CHAF1B
GO:0033043~regulation of organelle organization	18	2.11411e-05	3.42115	CAV1, TAF7, SMAD3, RCC1, POT1, DSTN, ACTR3, CORO1A, PFN2, ACD, CEP250, GSN, RAC1, CFL1, TMSB4X, TINF2, MYC, HDAC6
GO:0051253~negative regulation of RNA metabolic process	24	2.42715e-05	2.7344	CTBP2, VHL, MTA2, TAF7, TP53, SMAD3, ILF3, ZEB1, DMAP1, RBBP7, SNAI2, KAT5, SUZ12, PA2G4, SIN3A, SMARCE1, HDAC1, RNF2, SMARCC2, YWHAQ, MDM2, SMARCA4, ETV3, TWIST1
GO:0008284~positive regulation of cell proliferation	26	2.51437e-05	2.5902	BMI1, S100A6, MARCKSL1, OSMR, ERBB2, BCL2L1, TGFB1, TIMP1, CUL3, RPA1, VCAM1, RAC2, SHC1, MYC, TCF3, CDK2, SUZ12, CORO1A, CDKN1A, CCND1, HIF1A, ATF3, HDAC1, CD81, FABP4, MDM2
GO:0009628~response to abiotic stimulus	24	3.13803e-05	2.68982	DHX9, CAV1, NES, MSH2, IGFBP7, COL3A1, TP53, TOPBP1, BCL2L1, SNAI2, MMP13, TGFB1, AKT1, ANXA7, CUL5, CCND1, CDKN1A, RAC1, PCYT1A, H2AFX, CAT, COL1A1, IVL, MYC
GO:0051053~negative regulation of DNA metabolic process	8	3.57482e-05	8.46029	ACD, MSH2, S100A11, TP53, MLH1, TINF2, POT1, TGFB1
GO:0044093~positive regulation of molecular function	32	3.61182e-05	2.25223	CAV1, ERBB2, FPR1, PRDX2, ZEB2, TGFB1, POT1, AKT1, ACD, CDKN2A, APOE, RAC1, SHC1, CAP1, CAT, MYC, CUL1, ICAM1, EPB41, MSH2, TP53, SMAD3, CCND1, HIF1A, LRP1, EP300, VCP, WRAP53, PSMA3, CD81, UBC, SMARCA4
GO:0030162~regulation of proteolysis	9	3.6752e-05	7.00368	HSP90AB1, AKT1, A2M, EP300, APOE, MDM2, HDAC6, PLAUR, TIMP1
GO:0006974~response to DNA damage stimulus	24	3.86997e-05	2.65376	MORF4L1, MSH2, MRE11A, MGMT, MORF4L2, TP53, MLH1, TOPBP1, KAT5, RAD50, RBX1, RPA3, RPA1, RPA2, SUMO1, CDKN1A, CCND1, ACD, VCP, FBXO6, RUVBL2, PARP3, H2AFX, CHAF1B
GO:0008544~epidermis development	16	4.07695e-05	3.58643	COL3A1, KLK5, ANXA1, COL5A3, SNAI1, COL5A2, COL5A1, AKT1, CDKN2A, LAMA3, CTGF, COL1A2, DSP, COL1A1, IVL, SMARCA4
GO:0008629~induction of apoptosis by intracellular signals	9	4.2248e-05	6.87398	CUL3, CUL2, CDKN1A, CUL5, HTRA2, TP53, MLH1, MYC, CUL1
GO:0033554~cellular response to stress	31	4.69801e-05	2.25894	MORF4L1, CAV1, MRE11A, MGMT, MORF4L2, MLH1, PRDX2, OS9, RPA3, RBX1, RPA1, RPA2, SUMO1, ACD, FBXO6, H2AFX, CAT, DHX9, MSH2, TP53, TOPBP1, KAT5, RAD50, CDKN1A, CCND1, HIF1A, VCP, PARP3, RUVBL2, CHAF1B, HDAC6
GO:0051789~response to protein stimulus	12	5.45463e-05	4.62548	ACTR3, HSP90AB1, CCND1, HSP90AA1, VCP, CSNK2B, BCL2L1, HSPA1B, SERPINH1, TGFB1, HDAC6, CYR61
GO:0000082~G1/S transition of mitotic cell cycle	9	5.53098e-05	6.62848	CUL3, AKT1, CUL2, CDKN1A, CCND1, CUL5, CDKN2A, RCC1, CUL1
GO:0043009~chordate embryonic development	22	5.63568e-05	2.74129	BBS4, MSH2, TP53, CDH1, EGLN1, ZEB2, BCL2L1, ZEB1, MYH9, RPA1, CUL3, PFN1, DAB2, TJP1, EP300, HIF1A, SFRP1, SP1, CFL1, COL1A1, SMARCA4, TWIST1
GO:0008283~cell proliferation	26	5.92196e-05	2.4595	MORF4L1, TSPO, OSMR, ERBB2, ZEB2, PRDX2, ZEB1, TGFB1, ANXA7, CUL5, DAB2, TGFBI, RAC1, COL8A1, MYC, CUL1, CYR61, KHDRBS1, PRG4, TP53, CDK9, RBBP7, EPS15, PA2G4, LRP1, CD81
GO:0009792~embryonic development ending in birth or egg hatching	22	6.37992e-05	2.71666	BBS4, MSH2, TP53, CDH1, EGLN1, ZEB2, BCL2L1, ZEB1, MYH9, RPA1, CUL3, PFN1, DAB2, TJP1, EP300, HIF1A, SFRP1, SP1, CFL1, COL1A1, SMARCA4, TWIST1
GO:0030574~collagen catabolic process	6	9.2027e-05	12.3732	MMP10, MMP9, MMP3, MMP13, MMP2, MMP1
GO:0001568~blood vessel development	18	9.74221e-05	3.03016	CAV1, EGFL7, VHL, COL3A1, CDH2, MYH9, MMP2, COL5A1, AKT1, GPI, HIF1A, APOE, CTGF, COL1A2, COL1A1, SMARCA4, CYR61, ANGPTL4
GO:0001501~skeletal system development	21	9.86402e-05	2.71512	OSTF1, BMP1, MMP9, FBN1, COL3A1, SMAD3, SPARC, ZEB1, MMP13, MMP2, COL5A2, TGFB1, ACD, SP1, CTGF, COL1A2, COL1A1, IGFBP3, MYC, ADAMTS4, TWIST1
GO:0010604~positive regulation of macromolecule metabolic process	40	0.000100039	1.92504	CAV1, MORF4L2, EGLN2, ZEB1, TGFB1, POT1, AKT1, APOE, H2AFX, SHC1, MKL1, TINF2, MYC, TCF3, CUL1, VHL, MTA2, TAF7, TP53, SMAD3, ILF3, KLF15, KAT5, CDK2, TAF11, CCND1, EP300, HIF1A, SP1, HDAC1, PSMA3, SMARCC2, CD81, UBC, MDM2, CAND1, PHF5A, SMURF1, HDAC6, SMARCA4
GO:0001503~ossification	12	0.000105533	4.30371	OSTF1, BMP1, SP1, CTGF, SMAD3, SPARC, COL1A1, COL5A2, IGFBP3, MMP13, MMP2, TGFB1
GO:0009314~response to radiation	16	0.000105563	3.29951	CAV1, NES, MSH2, COL3A1, TP53, TOPBP1, BCL2L1, SNAI2, TGFB1, AKT1, CCND1, CDKN1A, H2AFX, CAT, MYC, IVL
GO:0006302~double-strand break repair	9	0.000116099	5.98702	RPA1, VCP, MSH2, MRE11A, TP53, MLH1, H2AFX, KAT5, RAD50
GO:0051130~positive regulation of cellular component organization	15	0.000129131	3.418	BBS4, CAV1, C3, SMAD3, TGFB1, POT1, DSTN, AKT1, ACTR3, SUMO1, RAC1, CFL1, CAND1, TINF2, HDAC6
GO:0001944~vasculature development	18	0.000130538	2.95773	CAV1, EGFL7, VHL, COL3A1, CDH2, MYH9, MMP2, COL5A1, AKT1, GPI, HIF1A, APOE, CTGF, COL1A2, COL1A1, SMARCA4, CYR61, ANGPTL4
GO:0032202~telomere assembly	4	0.000134991	32.9951	ACD, WRAP53, TINF2, POT1
GO:0032964~collagen biosynthetic process	4	0.000134991	32.9951	COL3A1, COL1A1, SERPINH1, COL5A1
GO:0016573~histone acetylation	8	0.000142038	6.87398	MORF4L1, TAF10, EP300, TAF12, RUVBL2, RUVBL1, DMAP1, KAT5
GO:0016567~protein ubiquitination	12	0.000143544	4.15905	AKT1, SUZ12, VCP, VHL, RNF2, FBXO25, UBC, MDM2, CAND1, SMURF1, HDAC6, OS9
GO:0043066~negative regulation of apoptosis	22	0.000145151	2.56318	YWHAZ, MSH2, VHL, ERBB2, TP53, ANXA1, SMAD3, PRDX2, BCL2L1, HSPA1B, AKT1, CDKN1A, SFRP1, HDAC1, APOE, CFL1, UBC, CAT, MKL1, MYC, GSTP1, ANGPTL4
GO:0009891~positive regulation of biosynthetic process	34	0.000163971	2.01769	HSP90AB1, MORF4L2, ZEB1, TGFB1, POT1, AKT1, APOE, SHC1, MKL1, HBB, MYC, TCF3, ICAM1, HSP90AA1, VHL, MTA2, TAF7, TP53, SMAD3, ILF3, KLF15, KAT5, CDK2, TAF11, HIF1A, EP300, SP1, HDAC1, SMARCC2, UBC, CAND1, PHF5A, HDAC6, SMARCA4
GO:0043069~negative regulation of programmed cell death	22	0.000174848	2.52748	YWHAZ, MSH2, VHL, ERBB2, TP53, ANXA1, SMAD3, PRDX2, BCL2L1, HSPA1B, AKT1, CDKN1A, SFRP1, HDAC1, APOE, CFL1, UBC, CAT, MKL1, MYC, GSTP1, ANGPTL4
GO:0060548~negative regulation of cell death	22	0.000183664	2.52046	YWHAZ, MSH2, VHL, ERBB2, TP53, ANXA1, SMAD3, PRDX2, BCL2L1, HSPA1B, AKT1, CDKN1A, SFRP1, HDAC1, APOE, CFL1, UBC, CAT, MKL1, MYC, GSTP1, ANGPTL4
GO:0022403~cell cycle phase	24	0.000185112	2.39095	KHDRBS1, MRE11A, HAUS1, MLH1, ILF3, MYH9, RCC1, RAD50, CDK2, RPA1, AKT1, CUL3, CUL2, CUL5, CCND1, NEDD1, CDKN1A, CDKN2A, MDM2, H2AFX, TUBG1, RUVBL1, TCF3, CUL1
GO:0060348~bone development	12	0.000192621	4.0238	OSTF1, BMP1, SP1, CTGF, SMAD3, SPARC, COL1A1, COL5A2, IGFBP3, MMP13, MMP2, TGFB1
GO:0009611~response to wounding	28	0.000212976	2.17892	YWHAZ, A2M, S100A8, C3, ERBB2, S100A9, COL3A1, PRDX2, MDK, TGFB1, AKT1, CTGF, GSN, SERPINE1, RAC1, ITIH4, SERPINA1, FN1, LYZ, ANXA1, SMAD3, COL5A1, S100A12, PLAUR, CYBB, HIF1A, FBLN5, DSP
GO:0030334~regulation of cell migration	14	0.000236053	3.41665	ICAM1, PLD1, EGFL7, MMP9, SMAD3, TGFB1, AKT1, CORO1A, HIF1A, LAMA3, APOE, RAC1, IGFBP3, HDAC6
GO:0006473~protein amino acid acetylation	8	0.000237617	6.34522	MORF4L1, TAF10, EP300, TAF12, RUVBL2, RUVBL1, DMAP1, KAT5
GO:0040012~regulation of locomotion	15	0.000238407	3.22218	BBS4, ICAM1, PLD1, EGFL7, MMP9, SMAD3, TGFB1, AKT1, CORO1A, HIF1A, LAMA3, APOE, RAC1, IGFBP3, HDAC6
GO:0060249~anatomical structure homeostasis	11	0.000242538	4.28003	RPA1, BBS4, CORO1A, HIF1A, ACD, RAC2, MRE11A, RAC1, TINF2, RAD50, POT1
GO:0051270~regulation of cell motion	15	0.000252556	3.20548	BBS4, ICAM1, PLD1, EGFL7, MMP9, SMAD3, TGFB1, AKT1, CORO1A, HIF1A, LAMA3, APOE, RAC1, IGFBP3, HDAC6
GO:0001558~regulation of cell growth	15	0.000266333	3.18896	IGFBP7, MORF4L2, TP53, SMAD3, EGLN2, TGFB1, AKT1, DAB2, CDKN1A, CDKN2A, EP300, APOE, CTGF, IGFBP3, CYR61
GO:0031328~positive regulation of cellular biosynthetic process	33	0.000276296	1.98693	HSP90AB1, MORF4L2, ZEB1, TGFB1, POT1, AKT1, APOE, SHC1, MKL1, HBB, MYC, TCF3, ICAM1, HSP90AA1, VHL, MTA2, TAF7, TP53, SMAD3, ILF3, KLF15, KAT5, CDK2, TAF11, HIF1A, EP300, SP1, HDAC1, SMARCC2, UBC, CAND1, PHF5A, SMARCA4
GO:0044243~multicellular organismal catabolic process	6	0.000346605	9.51782	MMP10, MMP9, MMP3, MMP13, MMP2, MMP1
GO:0043085~positive regulation of catalytic activity	27	0.000381336	2.14151	CAV1, ERBB2, FPR1, ZEB2, PRDX2, TGFB1, POT1, AKT1, ACD, CDKN2A, APOE, RAC1, SHC1, CAP1, MYC, CUL1, MSH2, TP53, SMAD3, CCND1, HIF1A, LRP1, VCP, WRAP53, CD81, PSMA3, UBC
GO:0016477~cell migration	18	0.000401028	2.68982	ICAM1, S100P, VHL, S100A9, ZEB2, CDH2, MYH9, COL5A1, TGFB1, VCAM1, CORO1A, HIF1A, CTGF, CFL1, RAC1, CAP1, TWIST1, FN1
GO:0045428~regulation of nitric oxide biosynthetic process	6	0.000417035	9.16531	HSP90AB1, AKT1, ICAM1, CAV1, HSP90AA1, HBB
GO:0010310~regulation of hydrogen peroxide metabolic process	4	0.000455693	23.5679	RAC2, RAC1, PRDX2, HDAC6
GO:0051493~regulation of cytoskeleton organization	12	0.000461029	3.63917	ACTR3, CORO1A, CAV1, PFN2, CEP250, GSN, CFL1, RAC1, SMAD3, TMSB4X, HDAC6, DSTN
GO:0010035~response to inorganic substance	15	0.000466847	3.01785	A2M, CAV1, PRDX2, BCL2L1, CCND1, CDKN1A, EP300, GSN, APOE, SERPINE1, SERPINA1, NDRG1, COL1A1, CAT, HDAC6
GO:0006916~anti-apoptosis	15	0.000489941	3.0032	YWHAZ, VHL, ANXA1, PRDX2, BCL2L1, HSPA1B, AKT1, SFRP1, HDAC1, APOE, CFL1, UBC, MKL1, MYC, GSTP1
GO:0030155~regulation of cell adhesion	12	0.000490697	3.6126	ICAM1, CDKN2A, LAMA3, GSN, ERBB2, TGFBI, SMAD3, COL1A1, COL8A1, TGFB1, CYR61, ARHGDIB
GO:0008156~negative regulation of DNA replication	6	0.000497741	8.83798	ACD, S100A11, TP53, TINF2, POT1, TGFB1
GO:0043543~protein amino acid acylation	8	0.000581659	5.49919	MORF4L1, TAF10, EP300, TAF12, RUVBL2, RUVBL1, DMAP1, KAT5
GO:0045935~positive regulation of nucleobase, nucleoside, nucleotide and nucleic acid metabolic process	30	0.000581834	1.98288	MORF4L2, ZEB1, TGFB1, POT1, APOE, SHC1, H2AFX, MKL1, MYC, TINF2, TCF3, VHL, MTA2, TAF7, TP53, SMAD3, ILF3, KLF15, KAT5, CDK2, TAF11, HIF1A, EP300, SP1, HDAC1, SMARCC2, UBC, CAND1, PHF5A, SMARCA4
GO:0032200~telomere organization	6	0.000589652	8.53322	ACD, WRAP53, MRE11A, TINF2, RAD50, POT1
GO:0043588~skin development	6	0.000589652	8.53322	COL3A1, COL1A2, COL1A1, COL5A3, COL5A2, COL5A1
GO:0008064~regulation of actin polymerization or depolymerization	8	0.000643674	5.40904	ACTR3, CORO1A, PFN2, GSN, CFL1, RAC1, TMSB4X, DSTN
GO:0042592~homeostatic process	34	0.000658311	1.86723	BBS4, CAV1, PDIA3, ERBB2, MRE11A, EGLN2, HP, EGLN1, PRDX2, BCL2L1, TGFB1, POT1, TIMP1, RPA1, AKT1, ANXA7, CUL5, ACD, RAC2, APOE, SERPINE1, RAC1, LTF, MYC, TINF2, RPS24, TP53, RAD50, CORO1A, HIF1A, EP300, SP1, FABP4, CP
GO:0044087~regulation of cellular component biogenesis	12	0.000664083	3.4854	ACTR3, BBS4, SUMO1, CORO1A, CAV1, GSN, RAC1, UBC, SMAD3, TMSB4X, CAND1, HDAC6
GO:0000278~mitotic cell cycle	21	0.000685082	2.34087	KHDRBS1, HAUS1, RCC1, CDK2, AKT1, CUL3, CUL2, CUL5, CCND1, NEDD1, CDKN1A, CDKN2A, CEP250, CENPA, RNF2, PSMA3, UBC, MDM2, RUVBL1, TCF3, CUL1
GO:0006275~regulation of DNA replication	8	0.00071082	5.32179	ACD, S100A11, TP53, SHC1, TINF2, POT1, CDK2, TGFB1
GO:0000122~negative regulation of transcription from RNA polymerase II promoter	17	0.000763629	2.63589	VHL, MTA2, TAF7, TP53, SMAD3, ZEB1, RBBP7, KAT5, SNAI2, SUZ12, SIN3A, HDAC1, RNF2, MDM2, SMARCA4, TWIST1, ETV3
GO:0030832~regulation of actin filament length	8	0.000783394	5.23732	ACTR3, CORO1A, PFN2, GSN, CFL1, RAC1, TMSB4X, DSTN
GO:0043065~positive regulation of apoptosis	23	0.000785	2.20607	PDIA3, MMP9, TP53, MLH1, SMAD3, BCL2L1, TGFB1, AKT1, CUL3, CUL2, CUL5, CDKN1A, CDKN2A, HTRA2, DYNLL1, APOE, RAC1, UBC, RPL11, IGFBP3, MYC, CUL1, HDAC6
GO:0008637~apoptotic mitochondrial changes	6	0.000810945	7.98269	AKT1, CDKN2A, TP53, SMAD3, BCL2L1, MYC
GO:0043068~positive regulation of programmed cell death	23	0.000857663	2.19078	PDIA3, MMP9, TP53, MLH1, SMAD3, BCL2L1, TGFB1, AKT1, CUL3, CUL2, CUL5, CDKN1A, CDKN2A, HTRA2, DYNLL1, APOE, RAC1, UBC, RPL11, IGFBP3, MYC, CUL1, HDAC6
GO:0009719~response to endogenous stimulus	22	0.000862655	2.24041	A2M, CAV1, PLD1, MSH2, GRB2, ERBB2, IGFBP7, BCL2L1, MMP3, MMP13, TGFB1, AKT1, CCND1, CDKN1A, EP300, CA9, CFL1, FABP4, SHC1, SERPINA1, COL1A1, HDAC6
GO:0006508~proteolysis	43	0.000879567	1.68263	C3, MMP9, HP, NEDD8, MMP3, MMP2, MMP1, OS9, RBX1, CUL3, CUL2, SUMO1, CUL5, ISG15, HTRA2, FBXO25, FBXO6, KLK11, CUL1, FBXO7, PAN2, BMP1, VHL, GZMA, ENC1, KLK5, MYH9, TINAGL1, UBE2Q2, MMP13, MMP10, VCP, OTUB1, RNF2, PSMA3, UBC, UCHL5, MDM2, CAND1, SMURF1, PRSS23, ADAMTS4, HDAC6
GO:0010942~positive regulation of cell death	23	0.00090759	2.18071	PDIA3, MMP9, TP53, MLH1, SMAD3, BCL2L1, TGFB1, AKT1, CUL3, CUL2, CUL5, CDKN1A, CDKN2A, HTRA2, DYNLL1, APOE, RAC1, UBC, RPL11, IGFBP3, MYC, CUL1, HDAC6
GO:0009991~response to extracellular stimulus	15	0.000936183	2.81208	A2M, CAV1, LDHA, NES, IGFBP7, CSNK2B, TP53, TGFB1, AKT1, CCND1, CDKN1A, GSN, CP, COL1A1, HDAC6
GO:0008154~actin polymerization or depolymerization	5	0.000974635	10.8537	GSN, RAC1, WASL, WIPF1, DSTN
GO:0006952~defense response	29	0.000984259	1.94483	YWHAZ, A2M, S100A8, C3, S100A9, PRDX2, HP, TGFB1, AKT1, LGALS3BP, RAC1, ITIH4, LTF, SERPINA1, FN1, PLD1, NCF2, NCF1, HCK, ANXA1, LYZ, CSNK2B, COTL1, S100A12, CORO1A, CYBB, HIF1A, MNDA, DEFA1
GO:0034621~cellular macromolecular complex subunit organization	20	0.00111758	2.31058	EIF6, CAV1, HSP90AA1, HIST1H1C, TAZ, MLH1, SMAD3, SMN1, TGFB1, DSTN, SMARCE1, GSN, CENPA, RAC1, MYH11, H2AFX, WASL, TUBG1, WIPF1, CHAF1B
GO:0070727~cellular macromolecule localization	22	0.00113499	2.1917	RAMP3, BBS4, TSPO, YWHAZ, PDIA3, STX2, TP53, ARFIP1, TGFB1, BCAP31, STAU1, AKT1, ACD, VCP, RPL23, YWHAQ, TOM1, RPL11, SMURF1, TINF2, AP2M1, HDAC6
GO:0001701~in utero embryonic development	13	0.00118745	3.04642	RPA1, CUL3, DAB2, TJP1, HIF1A, SP1, MSH2, TP53, CDH1, EGLN1, BCL2L1, MYH9, SMARCA4
GO:0051098~regulation of binding	12	0.00122923	3.23482	ICAM1, SUMO1, CDKN2A, ACD, EP300, EPB41, SMAD3, PRDX2, EGLN1, CAT, TGFB1, SMARCA4
GO:0032268~regulation of cellular protein metabolic process	24	0.00123515	2.0883	HSP90AB1, A2M, CAV1, MAGOH, TAF7, ZEB2, TGFB1, TIMP1, AKT1, EIF4A3, PA2G4, CCND1, CDKN2A, EP300, APOE, CD81, PSMA3, UBC, MDM2, SMURF1, IGFBP3, TINF2, CUL1, HDAC6
GO:0008285~negative regulation of cell proliferation	20	0.00127179	2.28498	CAV1, CTBP2, RBBP4, VHL, PHB, ERBB2, IGFBP7, S100A11, TP53, SMAD3, ZEB1, TGFB1, CUL2, CUL5, CDKN1A, CDKN2A, APOE, IGFBP3, TINF2, CUL1
GO:0048870~cell motility	18	0.00131433	2.41821	ICAM1, S100P, VHL, S100A9, ZEB2, CDH2, MYH9, COL5A1, TGFB1, VCAM1, CORO1A, HIF1A, CTGF, CFL1, RAC1, CAP1, TWIST1, FN1
GO:0051674~localization of cell	18	0.00131433	2.41821	ICAM1, S100P, VHL, S100A9, ZEB2, CDH2, MYH9, COL5A1, TGFB1, VCAM1, CORO1A, HIF1A, CTGF, CFL1, RAC1, CAP1, TWIST1, FN1
GO:0032956~regulation of actin cytoskeleton organization	9	0.001381	4.17073	ACTR3, CORO1A, PFN2, GSN, CFL1, RAC1, SMAD3, TMSB4X, DSTN
GO:0032269~negative regulation of cellular protein metabolic process	13	0.00144007	2.97873	HSP90AB1, CAV1, A2M, TAF7, TGFB1, TIMP1, EIF4A3, CDKN2A, PSMA3, UBC, TINF2, IGFBP3, HDAC6
GO:0045429~positive regulation of nitric oxide biosynthetic process	5	0.00144867	9.81998	HSP90AB1, AKT1, ICAM1, HSP90AA1, HBB
GO:0043254~regulation of protein complex assembly	9	0.00148457	4.12439	ACTR3, SUMO1, CORO1A, CAV1, GSN, RAC1, TMSB4X, CAND1, HDAC6
GO:0032970~regulation of actin filament-based process	9	0.00171018	4.03473	ACTR3, CORO1A, PFN2, GSN, CFL1, RAC1, SMAD3, TMSB4X, DSTN
GO:0051973~positive regulation of telomerase activity	3	0.00171964	41.2439	ACD, WRAP53, POT1
GO:0007015~actin filament organization	8	0.00173394	4.58266	CORO1A, GSN, CFL1, RAC1, WASL, WIPF1, LCP1, DSTN
GO:0051338~regulation of transferase activity	20	0.00180589	2.21741	CAV1, ERBB2, TAF7, FPR1, ZEB2, PRDX2, POT1, TGFB1, AKT1, CCND1, CDKN1A, CDKN2A, ACD, LRP1, APOE, WRAP53, RAC1, CD81, FABP4, SHC1
GO:0007005~mitochondrion organization	11	0.00191141	3.28756	AKT1, TSPO, YWHAZ, CDKN2A, HSP90AA1, HTRA2, TAZ, TP53, SMAD3, BCL2L1, MYC
GO:0051248~negative regulation of protein metabolic process	13	0.00198555	2.86722	HSP90AB1, CAV1, A2M, TAF7, TGFB1, TIMP1, EIF4A3, CDKN2A, PSMA3, UBC, TINF2, IGFBP3, HDAC6
GO:0080010~regulation of oxygen and reactive oxygen species metabolic process	4	0.00199893	14.9978	RAC2, RAC1, PRDX2, HDAC6
GO:0000302~response to reactive oxygen species	8	0.00219703	4.39935	EP300, APOE, SERPINE1, PRDX2, BCL2L1, CAT, COL1A1, HDAC6
GO:0006260~DNA replication	13	0.00226359	2.82195	RBBP4, MRE11A, PHB, RBBP7, CDK2, POT1, RAD50, TK1, RPA3, RPA1, RPA2, CTGF, CHAF1B
GO:0006511~ubiquitin-dependent protein catabolic process	15	0.00230171	2.55644	PAN2, NEDD8, OS9, CUL3, CUL2, CUL5, VCP, PSMA3, FBXO6, UCHL5, UBC, MDM2, SMURF1, CUL1, FBXO7
GO:0051147~regulation of muscle cell differentiation	6	0.00234705	6.34522	HDAC1, EZH2, MORF4L2, UBC, ZEB1, IGFBP3
GO:0016044~membrane organization	20	0.0023559	2.16503	RAMP3, CAV1, HSP90AA1, STX2, HCK, TAZ, TP53, BCL2L1, COL5A1, CORO1C, CORO1A, DAB2, LRP1, ARRB2, APOE, RAC1, TOM1, CAP1, SNAP23, EMD
GO:0042060~wound healing	13	0.00236839	2.80718	ERBB2, COL3A1, SMAD3, TGFB1, COL5A1, PLAUR, HIF1A, GSN, FBLN5, SERPINE1, DSP, SERPINA1, FN1
GO:0030163~protein catabolic process	28	0.00237425	1.85664	NEDD8, OS9, RBX1, CUL3, AKT1, CUL2, SUMO1, CUL5, ISG15, FBXO6, FBXO25, CUL1, FBXO7, PAN2, VHL, ENC1, MYH9, UBE2Q2, VCP, OTUB1, RNF2, PSMA3, UBC, UCHL5, MDM2, CAND1, SMURF1, HDAC6
GO:0034613~cellular protein localization	21	0.00241056	2.10735	RAMP3, BBS4, TSPO, YWHAZ, PDIA3, STX2, TP53, ARFIP1, TGFB1, BCAP31, AKT1, ACD, VCP, RPL23, YWHAQ, TOM1, RPL11, SMURF1, TINF2, AP2M1, HDAC6
GO:0010557~positive regulation of macromolecule biosynthetic process	29	0.00245019	1.82886	MORF4L2, ZEB1, POT1, TGFB1, AKT1, SHC1, MKL1, MYC, TCF3, VHL, MTA2, TAF7, TP53, SMAD3, ILF3, KLF15, KAT5, CDK2, TAF11, HIF1A, EP300, SP1, HDAC1, SMARCC2, UBC, CAND1, PHF5A, SMARCA4, HDAC6
GO:0048545~response to steroid hormone stimulus	13	0.00246193	2.79256	A2M, CAV1, ERBB2, IGFBP7, MMP13, TGFB1, CCND1, CDKN1A, EP300, CA9, FABP4, SERPINA1, COL1A1
GO:0032535~regulation of cellular component size	16	0.00249021	2.43506	TP53, SMAD3, TGFB1, DSTN, AKT1, ACTR3, CORO1A, CDKN1A, PFN2, DAB2, CDKN2A, EP300, GSN, RAC1, CFL1, TMSB4X
GO:0032204~regulation of telomere maintenance	4	0.00261781	13.748	ACD, TINF2, MYC, POT1
GO:0010833~telomere maintenance via telomere lengthening	4	0.00261781	13.748	MRE11A, TINF2, RAD50, POT1
GO:0043968~histone H2A acetylation	4	0.00261781	13.748	MORF4L1, RUVBL2, RUVBL1, DMAP1
GO:0051101~regulation of DNA binding	10	0.00266438	3.40859	ICAM1, SUMO1, CDKN2A, ACD, EP300, PRDX2, EGLN1, CAT, TGFB1, SMARCA4
GO:0009411~response to UV	7	0.00292339	4.89334	AKT1, CDKN1A, CCND1, MSH2, TP53, CAT, IVL
GO:0051726~regulation of cell cycle	18	0.00292806	2.24287	COPS5, MSH2, TP53, SMAD3, RCC1, TGFB1, CDK2, AKT1, CCND1, CDKN1A, CDKN2A, HDAC1, FBXO6, MDM2, H2AFX, TCF3, MYC, SMARCA4
GO:0051603~proteolysis involved in cellular protein catabolic process	27	0.00295252	1.85598	NEDD8, OS9, RBX1, CUL3, CUL2, SUMO1, CUL5, ISG15, FBXO6, FBXO25, CUL1, FBXO7, PAN2, VHL, ENC1, MYH9, UBE2Q2, VCP, OTUB1, RNF2, PSMA3, UCHL5, UBC, MDM2, CAND1, SMURF1, HDAC6
GO:0006357~regulation of transcription from RNA polymerase II promoter	31	0.0029635	1.75868	MORF4L2, NEDD8, ZEB1, TGFB1, PFN1, SIN3A, MYC, TCF3, ETV3, TWIST1, VHL, MTA2, TAF7, TP53, SMAD3, SNAI2, RBBP7, KAT5, SUZ12, HIF1A, EP300, SP1, SMARCE1, HDAC1, RNF2, SMARCC2, MDM2, CAND1, RUVBL1, CRK, SMARCA4
GO:0000226~microtubule cytoskeleton organization	11	0.00303667	3.08628	TUBGCP3, BBS4, CAV1, CEP250, CENPA, HAUS1, MLH1, TUBG1, MYH9, RCC1, TUBGCP2
GO:0031667~response to nutrient levels	13	0.00305454	2.72168	A2M, NES, CAV1, IGFBP7, CSNK2B, TP53, TGFB1, AKT1, CCND1, GSN, CP, COL1A1, HDAC6
GO:0044257~cellular protein catabolic process	27	0.00311302	1.84674	NEDD8, OS9, RBX1, CUL3, CUL2, SUMO1, CUL5, ISG15, FBXO6, FBXO25, CUL1, FBXO7, PAN2, VHL, ENC1, MYH9, UBE2Q2, VCP, OTUB1, RNF2, PSMA3, UCHL5, UBC, MDM2, CAND1, SMURF1, HDAC6
GO:0010212~response to ionizing radiation	7	0.00318358	4.81179	CAV1, CCND1, NES, MSH2, TP53, TOPBP1, H2AFX
GO:0044092~negative regulation of molecular function	18	0.00318844	2.22273	CAV1, TAF7, TP53, EGLN1, PRDX2, POT1, AKT1, SUMO1, CDKN1A, CDKN2A, APOE, PSMA3, UBC, FABP4, CAND1, CAT, ANGPTL4, HDAC6
GO:0018149~peptide cross-linking	5	0.00329068	7.93152	COL3A1, ANXA1, DSP, IVL, FN1
GO:0000018~regulation of DNA recombination	5	0.00329068	7.93152	MSH2, MRE11A, MLH1, RAD50, TGFB1
GO:0050832~defense response to fungus	4	0.00334266	12.6904	DEFA1, COTL1, TGFB1, S100A12
GO:0045730~respiratory burst	4	0.00334266	12.6904	CYBB, NCF2, NCF1, PRDX2
GO:0000019~regulation of mitotic recombination	3	0.0033843	30.9329	MRE11A, MLH1, RAD50
GO:0032211~negative regulation of telomere maintenance via telomerase	3	0.0033843	30.9329	ACD, TINF2, POT1
GO:0051090~regulation of transcription factor activity	9	0.00347817	3.60384	ICAM1, SUMO1, CDKN2A, EP300, PRDX2, EGLN1, CAT, TGFB1, SMARCA4
GO:0006402~mRNA catabolic process	6	0.00362752	5.75496	PAN2, EIF4A3, MAGOH, HNRNPD, MLH1, HSPA1B
GO:0010639~negative regulation of organelle organization	8	0.00364708	4.0238	CORO1A, ACD, GSN, TAF7, TMSB4X, TINF2, POT1, HDAC6
GO:0010638~positive regulation of organelle organization	8	0.00390252	3.97532	ACTR3, CAV1, CFL1, RAC1, SMAD3, TINF2, POT1, DSTN
GO:0006352~transcription initiation	8	0.00390252	3.97532	TAF11, TAF10, TAF13, TAF12, TAF7, CDK9, MYC, POLR2A
GO:0000723~telomere maintenance	5	0.00433922	7.36498	ACD, MRE11A, TINF2, RAD50, POT1
GO:0006886~intracellular protein transport	19	0.00440602	2.09528	RAMP3, YWHAZ, TSPO, PDIA3, STX2, TP53, ARFIP1, TGFB1, BCAP31, AKT1, ACD, VCP, RPL23, YWHAQ, TOM1, RPL11, SMURF1, AP2M1, HDAC6
GO:0042326~negative regulation of phosphorylation	6	0.00442715	5.49919	CDKN1A, CAV1, CDKN2A, DYNLL1, IGFBP3, TGFB1
GO:0051495~positive regulation of cytoskeleton organization	6	0.00442715	5.49919	ACTR3, CAV1, CFL1, RAC1, SMAD3, DSTN
GO:0031960~response to corticosteroid stimulus	8	0.00445388	3.88178	CDKN1A, A2M, CAV1, CCND1, EP300, IGFBP7, FABP4, COL1A1
GO:0052547~regulation of peptidase activity	8	0.00475068	3.83664	CAV1, CDKN2A, VCP, MGMT, TP53, SMAD3, CDH1, MYC
GO:0046907~intracellular transport	28	0.00503656	1.75773	BBS4, TSPO, YWHAZ, PDIA3, BCL2L1, TGFB1, AKT1, ACD, APOE, RPL11, SNAP23, WIPF1, AP2M1, RAMP3, HSP90AA1, STX2, TP53, ARFIP1, MYH9, TINAGL1, BCAP31, VCP, RPL23, YWHAQ, TOM1, SLC25A37, SMURF1, HDAC6
GO:0048255~mRNA stabilization	4	0.00513083	10.9984	DHX9, HNRNPD, ELAVL1, HNRNPU
GO:0043489~RNA stabilization	4	0.00513083	10.9984	DHX9, HNRNPD, ELAVL1, HNRNPU
GO:0007568~aging	9	0.00518658	3.3745	CDKN2A, LRP1, GRB2, GSN, MSH2, SERPINE1, TP53, CP, TGFB1
GO:0045941~positive regulation of transcription	25	0.00527997	1.82819	MORF4L2, ZEB1, TGFB1, MKL1, TCF3, MYC, VHL, MTA2, TAF7, TP53, SMAD3, ILF3, KLF15, KAT5, CDK2, TAF11, HIF1A, EP300, HDAC1, SP1, SMARCC2, UBC, CAND1, PHF5A, SMARCA4
GO:0033044~regulation of chromosome organization	5	0.0055923	6.87398	ACD, TAF7, TINF2, MYC, POT1
GO:0051347~positive regulation of transferase activity	14	0.00565915	2.40589	ERBB2, FPR1, ZEB2, PRDX2, POT1, TGFB1, AKT1, CCND1, ACD, LRP1, WRAP53, CD81, RAC1, SHC1
GO:0006954~inflammatory response	17	0.00570928	2.15737	A2M, YWHAZ, S100A8, C3, S100A9, LYZ, ANXA1, PRDX2, TGFB1, S100A12, AKT1, CYBB, HIF1A, RAC1, ITIH4, SERPINA1, FN1
GO:0030335~positive regulation of cell migration	8	0.00573084	3.70732	ICAM1, CORO1A, PLD1, HIF1A, MMP9, SMAD3, TGFB1, HDAC6
GO:0006368~RNA elongation from RNA polymerase II promoter	6	0.00585088	5.15549	TAF11, TAF10, TAF13, TAF12, CDK9, POLR2A
GO:0010563~negative regulation of phosphorus metabolic process	6	0.00585088	5.15549	CDKN1A, CAV1, CDKN2A, DYNLL1, IGFBP3, TGFB1
GO:0045936~negative regulation of phosphate metabolic process	6	0.00585088	5.15549	CDKN1A, CAV1, CDKN2A, DYNLL1, IGFBP3, TGFB1
GO:0046474~glycerophospholipid biosynthetic process	7	0.00592858	4.2457	PLD1, TAZ, CD81, PI4KA, DPM2, PCYT1A, PLAUR
GO:0006367~transcription initiation from RNA polymerase II promoter	7	0.00592858	4.2457	TAF11, TAF10, TAF13, TAF12, TAF7, CDK9, POLR2A
GO:0042493~response to drug	13	0.00633293	2.48227	CAV1, YWHAZ, NES, MSH2, ERBB2, TP53, CDH1, TGFB1, CCND1, CDKN1A, EP300, CA9, FABP4
GO:0043632~modification-dependent macromolecule catabolic process	25	0.00651152	1.79634	NEDD8, OS9, RBX1, CUL3, CUL2, SUMO1, CUL5, ISG15, FBXO6, FBXO25, CUL1, FBXO7, PAN2, VHL, ENC1, UBE2Q2, VCP, OTUB1, RNF2, PSMA3, UCHL5, UBC, MDM2, CAND1, SMURF1
GO:0019941~modification-dependent protein catabolic process	25	0.00651152	1.79634	NEDD8, OS9, RBX1, CUL3, CUL2, SUMO1, CUL5, ISG15, FBXO6, FBXO25, CUL1, FBXO7, PAN2, VHL, ENC1, UBE2Q2, VCP, OTUB1, RNF2, PSMA3, UCHL5, UBC, MDM2, CAND1, SMURF1
GO:0016202~regulation of striated muscle tissue development	6	0.00696226	4.94927	HDAC1, UBC, SMAD3, IGFBP3, TGFB1, TWIST1
GO:0051153~regulation of striated muscle cell differentiation	5	0.00706612	6.44436	HDAC1, EZH2, MORF4L2, UBC, IGFBP3
GO:0006986~response to unfolded protein	7	0.00730582	4.0663	HSP90AB1, CCND1, HSP90AA1, VCP, CSNK2B, HSPA1B, SERPINH1
GO:0016575~histone deacetylation	4	0.00739903	9.70445	MORF4L1, HDAC1, PHB, HDAC6
GO:0010628~positive regulation of gene expression	25	0.00750835	1.77469	MORF4L2, ZEB1, TGFB1, MKL1, TCF3, MYC, VHL, MTA2, TAF7, TP53, SMAD3, ILF3, KLF15, KAT5, CDK2, TAF11, HIF1A, EP300, HDAC1, SP1, SMARCC2, UBC, CAND1, PHF5A, SMARCA4
GO:0006354~RNA elongation	6	0.00756982	4.85222	TAF11, TAF10, TAF13, TAF12, CDK9, POLR2A
GO:0048634~regulation of muscle development	6	0.00756982	4.85222	HDAC1, UBC, SMAD3, IGFBP3, TGFB1, TWIST1
GO:0051129~negative regulation of cellular component organization	10	0.00760189	2.9045	CORO1A, ACD, GSN, TAF7, RAC1, TMSB4X, TINF2, POT1, TGFB1, HDAC6
GO:0014020~primary neural tube formation	5	0.00789057	6.24908	PFN1, BBS4, CFL1, ZEB2, TWIST1
GO:0009725~response to hormone stimulus	18	0.0080225	2.02286	A2M, CAV1, PLD1, GRB2, ERBB2, IGFBP7, BCL2L1, MMP13, TGFB1, AKT1, CCND1, CDKN1A, EP300, CA9, FABP4, SHC1, SERPINA1, COL1A1
GO:0033483~gas homeostasis	3	0.0081932	20.622	CAV1, HIF1A, EGLN1
GO:0032210~regulation of telomere maintenance via telomerase	3	0.0081932	20.622	ACD, TINF2, POT1
GO:0042176~regulation of protein catabolic process	6	0.00821333	4.75891	HSP90AB1, AKT1, APOE, MDM2, EGLN2, TIMP1
GO:0051348~negative regulation of transferase activity	8	0.00859862	3.43699	AKT1, CDKN1A, CAV1, CDKN2A, APOE, TAF7, FABP4, POT1
GO:0006898~receptor-mediated endocytosis	6	0.0088938	4.66912	RAMP3, DAB2, LRP1, ARRB2, APOE, CAP1
GO:0040017~positive regulation of locomotion	8	0.00958338	3.36685	ICAM1, CORO1A, PLD1, HIF1A, MMP9, SMAD3, TGFB1, HDAC6
GO:0051272~positive regulation of cell motion	8	0.00958338	3.36685	ICAM1, CORO1A, PLD1, HIF1A, MMP9, SMAD3, TGFB1, HDAC6
GO:0031334~positive regulation of protein complex assembly	5	0.00972336	5.89199	ACTR3, SUMO1, CAV1, RAC1, HDAC6
GO:0034622~cellular macromolecular complex assembly	16	0.0105758	2.07516	EIF6, CAV1, HSP90AA1, HIST1H1C, TAZ, MLH1, SMAD3, SMN1, TGFB1, GSN, CENPA, RAC1, MYH11, H2AFX, TUBG1, CHAF1B
GO:0048872~homeostasis of number of cells	8	0.0106482	3.29951	RPA1, AKT1, CORO1A, SP1, PRDX2, TGFB1, RPS24, TIMP1
GO:0042542~response to hydrogen peroxide	6	0.0111669	4.41899	EP300, PRDX2, BCL2L1, CAT, COL1A1, HDAC6
GO:0048771~tissue remodeling	6	0.0111669	4.41899	CAV1, HIF1A, RAC2, ERBB2, RAC1, TGFB1
GO:0006917~induction of apoptosis	16	0.0112039	2.0622	TP53, MLH1, SMAD3, TGFB1, CUL3, CUL2, CUL5, CDKN1A, CDKN2A, HTRA2, APOE, RAC1, UBC, RPL11, MYC, CUL1
GO:0051095~regulation of helicase activity	3	0.0112882	17.676	MSH2, TP53, POT1
GO:0051099~positive regulation of binding	7	0.0113951	3.70138	ICAM1, ACD, EP300, EPB41, CAT, TGFB1, SMARCA4
GO:0051384~response to glucocorticoid stimulus	7	0.0113951	3.70138	CDKN1A, A2M, CAV1, CCND1, EP300, IGFBP7, FABP4
GO:0012502~induction of programmed cell death	16	0.0114935	2.05577	TP53, MLH1, SMAD3, TGFB1, CUL3, CUL2, CUL5, CDKN1A, CDKN2A, HTRA2, APOE, RAC1, UBC, RPL11, MYC, CUL1
GO:0007346~regulation of mitotic cell cycle	10	0.0115958	2.71341	CCND1, CDKN2A, TP53, SMAD3, MDM2, RCC1, MYC, CDK2, TGFB1, SMARCA4
GO:0001825~blastocyst formation	4	0.0117592	8.24878	CUL3, TJP1, SP1, CDH1
GO:0043967~histone H4 acetylation	4	0.0117592	8.24878	MORF4L1, RUVBL2, RUVBL1, DMAP1
GO:0006006~glucose metabolic process	10	0.0120678	2.69568	AKT1, GPI, PPP1CA, TROVE2, LDHA, TALDO1, ATF3, PPP1CC, GAPDH, MYC
GO:0043281~regulation of caspase activity	7	0.0120886	3.65452	CDKN2A, VCP, MGMT, TP53, SMAD3, CDH1, MYC
GO:0048729~tissue morphogenesis	11	0.0122078	2.52046	PFN1, BBS4, CA9, CFL1, COL1A2, SMAD3, ZEB2, COL1A1, SNAI1, SMARCA4, TWIST1
GO:0042770~DNA damage response, signal transduction	7	0.0128114	3.60884	CCND1, MSH2, FBXO6, TP53, MLH1, H2AFX, KAT5
GO:0045017~glycerolipid biosynthetic process	7	0.0128114	3.60884	PLD1, TAZ, CD81, PI4KA, DPM2, PCYT1A, PLAUR
GO:0045767~regulation of anti-apoptosis	5	0.0129563	5.42683	CDKN1A, CAV1, LRP1, BCL2L1, PIK3R2
GO:0000902~cell morphogenesis	17	0.0130391	1.96951	BBS4, S100A6, SSH1, VHL, ERBB2, MYH9, TGFB1, CUL3, DAB2, HIF1A, CENPA, RAC1, CFL1, UBC, CAP1, FN1, FEZ1
GO:0043549~regulation of kinase activity	17	0.0133679	1.964	CAV1, ERBB2, TAF7, FPR1, ZEB2, PRDX2, TGFB1, AKT1, CCND1, CDKN1A, CDKN2A, LRP1, APOE, CD81, RAC1, FABP4, SHC1
GO:0001836~release of cytochrome c from mitochondria	4	0.0134776	7.85598	TP53, SMAD3, BCL2L1, MYC
GO:0032845~negative regulation of homeostatic process	4	0.0134776	7.85598	ACD, TINF2, POT1, TGFB1
GO:0045786~negative regulation of cell cycle	7	0.013564	3.56429	CDKN1A, CDKN2A, HDAC1, TP53, SMAD3, TGFB1, SMARCA4
GO:0006310~DNA recombination	8	0.013683	3.14239	RPA1, MSH2, MRE11A, MLH1, H2AFX, RUVBL2, RUVBL1, RAD50
GO:0048514~blood vessel morphogenesis	12	0.0136874	2.34562	GPI, CAV1, HIF1A, EGFL7, VHL, CTGF, APOE, CDH2, MYH9, SMARCA4, CYR61, ANGPTL4
GO:0010608~posttranscriptional regulation of gene expression	12	0.0136874	2.34562	AKT1, EIF4A3, DHX9, PA2G4, CDKN2A, VHL, MAGOH, HNRNPD, SMAD3, ELAVL1, HNRNPU, FBXO7
GO:0022604~regulation of cell morphogenesis	9	0.0142206	2.83355	ACTR3, ANXA7, CORO1A, APOE, SMAD3, CDH2, MYH9, TGFB1, FN1
GO:0052548~regulation of endopeptidase activity	7	0.0143469	3.52082	CDKN2A, VCP, MGMT, TP53, SMAD3, CDH1, MYC
GO:0045321~leukocyte activation	13	0.0147943	2.21558	ICAM1, YWHAZ, MSH2, TP53, MLH1, SMAD3, PRDX2, MYH9, TGFB1, VCAM1, NDRG1, TCF3, LCP1
GO:0030857~negative regulation of epithelial cell differentiation	3	0.0148122	15.4665	CAV1, CCND1, ZEB1
GO:0051972~regulation of telomerase activity	3	0.0148122	15.4665	ACD, WRAP53, POT1
GO:0060343~trabecula formation	3	0.0148122	15.4665	COL1A1, MMP2, SMARCA4
GO:0032205~negative regulation of telomere maintenance	3	0.0148122	15.4665	ACD, TINF2, POT1
GO:0050670~regulation of lymphocyte proliferation	7	0.0151607	3.4784	VCAM1, CDKN1A, CORO1A, CDKN2A, ERBB2, TCF3, TGFB1
GO:0051247~positive regulation of protein metabolic process	13	0.015241	2.20646	CAV1, EGLN2, TGFB1, AKT1, CCND1, EP300, APOE, CD81, PSMA3, UBC, MDM2, SMURF1, CUL1
GO:0006476~protein amino acid deacetylation	4	0.0153314	7.49889	MORF4L1, HDAC1, PHB, HDAC6
GO:0043488~regulation of mRNA stability	4	0.0153314	7.49889	DHX9, HNRNPD, ELAVL1, HNRNPU
GO:0008633~activation of pro-apoptotic gene products	4	0.0153314	7.49889	AKT1, DYNLL1, SMAD3, MYC
GO:0045861~negative regulation of proteolysis	4	0.0153314	7.49889	HSP90AB1, A2M, HDAC6, TIMP1
GO:0001841~neural tube formation	5	0.0154509	5.15549	PFN1, BBS4, CFL1, ZEB2, TWIST1
GO:0031329~regulation of cellular catabolic process	6	0.0157828	4.05678	HSP90AB1, AKT1, HIF1A, APOE, MDM2, TIMP1
GO:0070663~regulation of leukocyte proliferation	7	0.016006	3.43699	VCAM1, CDKN1A, CORO1A, CDKN2A, ERBB2, TCF3, TGFB1
GO:0032944~regulation of mononuclear cell proliferation	7	0.016006	3.43699	VCAM1, CDKN1A, CORO1A, CDKN2A, ERBB2, TCF3, TGFB1
GO:0032989~cellular component morphogenesis	18	0.0165429	1.87	BBS4, S100A6, SSH1, VHL, ERBB2, MYH9, TGFB1, CUL3, DAB2, HIF1A, CENPA, RAC1, CFL1, UBC, MYH11, CAP1, FN1, FEZ1
GO:0010553~negative regulation of specific transcription from RNA polymerase II promoter	5	0.0168038	5.02974	HDAC1, TAF7, SMAD3, KAT5, SMARCA4
GO:0000910~cytokinesis	5	0.0168038	5.02974	BBS4, STX2, CFL1, MYH9, DSTN
GO:0002520~immune system development	14	0.0169084	2.09208	RPA1, BMI1, VCAM1, SP1, MSH2, MMP9, TAZ, TP53, MLH1, PRDX2, MYH9, TCF3, TGFB1, TIMP1
GO:0043623~cellular protein complex assembly	10	0.0169845	2.54592	CAV1, HSP90AA1, GSN, TAZ, RAC1, MYH11, MLH1, SMAD3, TUBG1, TGFB1
GO:0046486~glycerolipid metabolic process	10	0.0169845	2.54592	CAV1, PLD1, APOE, TAZ, CD81, PI4KA, DPM2, PCYT1A, CAT, PLAUR
GO:0043086~negative regulation of catalytic activity	14	0.017366	2.08453	CAV1, TAF7, TP53, POT1, AKT1, CDKN1A, CDKN2A, APOE, PSMA3, UBC, FABP4, CAND1, ANGPTL4, HDAC6
GO:0048598~embryonic morphogenesis	15	0.0173696	2.01517	BBS4, TP53, SMAD3, ZEB2, ZEB1, MMP13, CUL3, PFN1, ACD, SP1, RNF2, CFL1, MYC, SMARCA4, TWIST1
GO:0045765~regulation of angiogenesis	6	0.0179387	3.92799	COL4A2, HIF1A, ERBB2, SERPINE1, MAPK7, ANGPTL4
GO:0010243~response to organic nitrogen	6	0.0179387	3.92799	CDKN1A, CCND1, MSH2, CFL1, BCL2L1, MMP3
GO:0016071~mRNA metabolic process	17	0.0180655	1.89499	KHDRBS1, FUS, PAN2, DHX8, DHX9, MAGOH, MLH1, ELAVL1, HSPA1B, SMN1, HNRNPU, POLR2A, EIF4A3, DDX46, HNRNPD, PHF5A, PRPF38B
GO:0010324~membrane invagination	12	0.0181317	2.24967	CORO1C, RAMP3, CORO1A, DAB2, CAV1, LRP1, ARRB2, APOE, HCK, RAC1, TOM1, CAP1
GO:0006897~endocytosis	12	0.0181317	2.24967	CORO1C, RAMP3, CORO1A, DAB2, CAV1, LRP1, ARRB2, APOE, HCK, RAC1, TOM1, CAP1
GO:0006469~negative regulation of protein kinase activity	7	0.0187364	3.31847	AKT1, CDKN1A, CAV1, CDKN2A, APOE, TAF7, FABP4
GO:0051000~positive regulation of nitric-oxide synthase activity	3	0.0187429	13.748	AKT1, HIF1A, APOE
GO:0019216~regulation of lipid metabolic process	8	0.0189089	2.94599	AKT1, BBS4, CAV1, APOE, IGFBP7, CD81, RAC1, TGFB1
GO:0051235~maintenance of location	6	0.019086	3.86662	BBS4, CAV1, PDIA3, APOE, TMSB4X, OS9
GO:0001101~response to acid	4	0.019449	6.87398	GSN, MSH2, CFL1, MMP3
GO:0009620~response to fungus	4	0.019449	6.87398	DEFA1, COTL1, TGFB1, S100A12
GO:0043487~regulation of RNA stability	4	0.019449	6.87398	DHX9, HNRNPD, ELAVL1, HNRNPU
GO:0030433~ER-associated protein catabolic process	4	0.019449	6.87398	VCP, FBXO6, UBC, OS9
GO:0001824~blastocyst development	5	0.019726	4.7958	CUL3, TJP1, SP1, CDH1, SMARCA4
GO:0001838~embryonic epithelial tube formation	5	0.019726	4.7958	PFN1, BBS4, CFL1, ZEB2, TWIST1
GO:0007162~negative regulation of cell adhesion	5	0.019726	4.7958	CDKN2A, TGFBI, COL1A1, TGFB1, ARHGDIB
GO:0007017~microtubule-based process	13	0.0202367	2.11925	TUBGCP3, BBS4, CAV1, CEP250, DYNLL1, CENPA, HAUS1, MLH1, TUBG1, MYH9, RCC1, TUBGCP2, ACTR10
GO:0006401~RNA catabolic process	6	0.0202806	3.80713	PAN2, EIF4A3, MAGOH, HNRNPD, MLH1, HSPA1B
GO:0007584~response to nutrient	9	0.02042	2.65139	A2M, CAV1, CCND1, GSN, IGFBP7, CSNK2B, COL1A1, CP, TGFB1
GO:0032844~regulation of homeostatic process	8	0.0206282	2.89431	CAV1, HIF1A, ACD, CDH2, TINF2, MYC, POT1, TGFB1
GO:0045859~regulation of protein kinase activity	16	0.0208108	1.91276	CAV1, ERBB2, TAF7, FPR1, ZEB2, PRDX2, TGFB1, AKT1, CCND1, CDKN1A, CDKN2A, LRP1, APOE, CD81, FABP4, SHC1
GO:0043405~regulation of MAP kinase activity	9	0.021211	2.63259	CAV1, APOE, ERBB2, CD81, FPR1, PRDX2, ZEB2, SHC1, TGFB1
GO:0035148~tube lumen formation	5	0.0212973	4.68681	PFN1, BBS4, CFL1, ZEB2, TWIST1
GO:0048730~epidermis morphogenesis	4	0.0217142	6.59902	COL1A2, COL1A1, SNAI1, SMARCA4
GO:0045862~positive regulation of proteolysis	4	0.0217142	6.59902	AKT1, EP300, APOE, MDM2
GO:0033673~negative regulation of kinase activity	7	0.0217692	3.20786	AKT1, CDKN1A, CAV1, CDKN2A, APOE, TAF7, FABP4
GO:0060429~epithelium development	12	0.0222779	2.18029	PFN1, BBS4, LAMA3, STX2, CA9, CFL1, ANXA1, DSP, ZEB2, IVL, SMARCA4, TWIST1
GO:0001775~cell activation	14	0.0224941	2.0119	ICAM1, YWHAZ, MSH2, COL3A1, TP53, MLH1, SMAD3, PRDX2, MYH9, TGFB1, VCAM1, NDRG1, TCF3, LCP1
GO:0008104~protein localization	32	0.0226453	1.49638	BBS4, YWHAZ, TSPO, CAV1, PDIA3, NEDD8, TGFB1, OS9, AKT1, ACD, CEP250, RPL11, SNAP23, TINF2, AP2M1, RAMP3, RAB8B, STX2, TP53, ARFIP1, MYH9, BCAP31, EPS15, VCP, RPL23, CD81, YWHAQ, TOM1, TMSB4X, COL1A1, SMURF1, HDAC6
GO:0046649~lymphocyte activation	11	0.0226869	2.27981	VCAM1, ICAM1, MSH2, TP53, MLH1, SMAD3, PRDX2, MYH9, TCF3, TGFB1, LCP1
GO:0000075~cell cycle checkpoint	7	0.0228496	3.17261	CCND1, CDKN2A, MSH2, FBXO6, TP53, H2AFX, TGFB1
GO:0043433~negative regulation of transcription factor activity	5	0.0229431	4.58266	SUMO1, CDKN2A, PRDX2, EGLN1, CAT
GO:0007051~spindle organization	5	0.0229431	4.58266	HAUS1, MLH1, TUBG1, MYH9, RCC1
GO:0016192~vesicle-mediated transport	23	0.0229439	1.64689	RAMP3, CAV1, YWHAZ, STX2, MARCKSL1, HCK, TINAGL1, BCAP31, CORO1C, CORO1A, DAB2, LRP1, ARRB2, VCP, GSN, APOE, ACTR1A, RAC1, CPNE1, TOM1, CAP1, SNAP23, AP2M1
GO:0043550~regulation of lipid kinase activity	3	0.0230586	12.3732	CD81, RAC1, TGFB1
GO:0045893~positive regulation of transcription, DNA-dependent	20	0.0231443	1.7293	MTA2, MORF4L2, TAF7, TP53, SMAD3, ILF3, ZEB1, KLF15, KAT5, TGFB1, EP300, HIF1A, SP1, HDAC1, SMARCC2, CAND1, PHF5A, TCF3, MYC, SMARCA4
GO:0032271~regulation of protein polymerization	6	0.0241542	3.63917	ACTR3, CORO1A, CAV1, GSN, RAC1, TMSB4X
GO:0048534~hemopoietic or lymphoid organ development	13	0.0244043	2.0622	RPA1, BMI1, VCAM1, SP1, MSH2, MMP9, TAZ, TP53, PRDX2, MYH9, TCF3, TGFB1, TIMP1
GO:0045834~positive regulation of lipid metabolic process	5	0.0246643	4.48303	AKT1, APOE, CD81, RAC1, TGFB1
GO:0010810~regulation of cell-substrate adhesion	5	0.0246643	4.48303	CDKN2A, SMAD3, COL1A1, COL8A1, CYR61
GO:0006396~RNA processing	22	0.0248212	1.6588	KHDRBS1, FUS, DHX8, DHX9, MAGOH, MLH1, SMAD3, IVNS1ABP, HNRNPU, SMN1, POLR2A, EIF4A3, PA2G4, CDKN2A, DDX46, RPL7, HNRNPD, RPL11, RPL10A, PHF5A, PRPF38B, RPS24
GO:0051254~positive regulation of RNA metabolic process	20	0.0251417	1.71492	MTA2, MORF4L2, TAF7, TP53, SMAD3, ILF3, ZEB1, KLF15, KAT5, TGFB1, EP300, HIF1A, SP1, HDAC1, SMARCC2, CAND1, PHF5A, TCF3, MYC, SMARCA4
GO:0031400~negative regulation of protein modification process	8	0.0253965	2.7727	CAV1, CDKN2A, TAF7, PSMA3, UBC, IGFBP3, TINF2, TGFB1
GO:0006351~transcription, DNA-dependent	14	0.0254267	1.97745	COPS5, TAF7, TP53, CDK9, IVNS1ABP, POLR2A, TAF11, TAF10, TROVE2, TAF13, CDKN2A, HIF1A, TAF12, MYC
GO:0006839~mitochondrial transport	6	0.025544	3.58643	TSPO, YWHAZ, HSP90AA1, TP53, SLC25A37, BCL2L1
GO:0031099~regeneration	6	0.025544	3.58643	CDKN1A, CCND1, GSN, SERPINE1, TGFB1, PLAUR
GO:0048592~eye morphogenesis	6	0.025544	3.58643	BBS4, SP1, ZEB1, COL8A1, COL5A2, COL5A1
GO:0051259~protein oligomerization	10	0.0256322	2.37034	TAF10, CAV1, VCP, GRB2, VHL, TP53, CDH1, CAT, CDH2, ANGPTL4
GO:0008219~cell death	27	0.0258907	1.5488	FUS, TSPO, EGLN3, BCL2L1, TGFB1, AKT1, CDKN2A, HTRA2, DYNLL1, GSN, RAC1, MYC, CUL1, BCL7C, TWIST1, AIMP2, GZMA, MSH2, LYZ, TP53, SMAD3, SMN1, BCAP31, EP300, VCP, UBC, MAPK7
GO:0010551~regulation of specific transcription from RNA polymerase II promoter	7	0.0263056	3.07135	HDAC1, TAF7, TP53, SMAD3, KAT5, TCF3, SMARCA4
GO:0032270~positive regulation of cellular protein metabolic process	12	0.0263473	2.12415	AKT1, CAV1, CCND1, EP300, APOE, PSMA3, CD81, UBC, MDM2, SMURF1, CUL1, TGFB1
GO:0051302~regulation of cell division	5	0.0264615	4.38765	BBS4, S100A6, CAT, MDK, TGFB1
GO:0050865~regulation of cell activation	10	0.0264716	2.35679	VCAM1, CDKN1A, CORO1A, CDKN2A, APOE, ERBB2, PRDX2, ZEB1, TCF3, TGFB1
GO:0045732~positive regulation of protein catabolic process	4	0.0266581	6.11021	AKT1, APOE, MDM2, EGLN2
GO:0051174~regulation of phosphorus metabolic process	20	0.0267572	1.70078	CAV1, ERBB2, TAF7, FPR1, SMAD3, ZEB2, PRDX2, TGFB1, AKT1, CCND1, CDKN1A, CDKN2A, LRP1, DYNLL1, APOE, RAC1, CD81, FABP4, SHC1, IGFBP3
GO:0019220~regulation of phosphate metabolic process	20	0.0267572	1.70078	CAV1, ERBB2, TAF7, FPR1, SMAD3, ZEB2, PRDX2, TGFB1, AKT1, CCND1, CDKN1A, CDKN2A, LRP1, DYNLL1, APOE, RAC1, CD81, FABP4, SHC1, IGFBP3
GO:0043388~positive regulation of DNA binding	6	0.0269841	3.53519	ICAM1, ACD, EP300, CAT, TGFB1, SMARCA4
GO:0051249~regulation of lymphocyte activation	9	0.0273648	2.50808	VCAM1, CDKN1A, CORO1A, CDKN2A, ERBB2, PRDX2, ZEB1, TCF3, TGFB1
GO:0051301~cell division	14	0.0274947	1.95734	BBS4, STX2, HAUS1, MYH9, RCC1, PPP1CC, CDK2, DSTN, PPP1CA, CCND1, NEDD1, CDKN2A, CFL1, RUVBL1
GO:0014070~response to organic cyclic substance	8	0.0274989	2.72687	CDKN1A, CCND1, MSH2, IGFBP7, NEDD8, SERPINA1, BCL2L1, TGFB1
GO:0033081~regulation of T cell differentiation in the thymus	3	0.0277385	11.2483	CDKN2A, ERBB2, ZEB1
GO:0007004~telomere maintenance via telomerase	3	0.0277385	11.2483	MRE11A, RAD50, POT1
GO:0032434~regulation of proteasomal ubiquitin-dependent protein catabolic process	3	0.0277385	11.2483	HSP90AB1, AKT1, MDM2
GO:0016265~death	27	0.0278122	1.5381	FUS, TSPO, EGLN3, BCL2L1, TGFB1, AKT1, CDKN2A, HTRA2, DYNLL1, GSN, RAC1, MYC, CUL1, BCL7C, TWIST1, AIMP2, GZMA, MSH2, LYZ, TP53, SMAD3, SMN1, BCAP31, EP300, VCP, UBC, MAPK7
GO:0032774~RNA biosynthetic process	14	0.0281095	1.95073	COPS5, TAF7, TP53, CDK9, IVNS1ABP, POLR2A, TAF11, TAF10, TROVE2, TAF13, CDKN2A, HIF1A, TAF12, MYC
GO:0006457~protein folding	10	0.0282083	2.33016	CCT7, HSP90AB1, CCT5, HSP90AA1, CCT4, CCT8, RUVBL2, CCT2, CCT3, CCT6A
GO:0045185~maintenance of protein location	5	0.0283351	4.29624	BBS4, CAV1, PDIA3, TMSB4X, OS9
GO:0000077~DNA damage checkpoint	5	0.0283351	4.29624	CCND1, MSH2, FBXO6, TP53, H2AFX
GO:0035282~segmentation	5	0.0283351	4.29624	BMI1, ACD, EP300, SFRP1, ZEB2
GO:0051651~maintenance of location in cell	5	0.0283351	4.29624	BBS4, CAV1, PDIA3, APOE, OS9
GO:0032582~negative regulation of gene-specific transcription	5	0.0283351	4.29624	HDAC1, TAF7, SMAD3, KAT5, SMARCA4
GO:0032386~regulation of intracellular transport	6	0.0284749	3.4854	KHDRBS1, CDKN2A, SMAD3, CDH1, TGFB1, LCP1
GO:0006955~immune response	26	0.0285393	1.55412	YWHAZ, C3, MLH1, PRDX2, ZEB1, TGFB1, B2M, LTF, ARHGDIB, ICAM1, IK, NCF2, NCF1, GZMA, MSH2, PRG4, TP53, SMAD3, TINAGL1, BCAP31, GPI, CORO1A, CYBB, OTUB1, DEFA1, LCP1
GO:0030097~hemopoiesis	12	0.0285795	2.09715	RPA1, BMI1, VCAM1, SP1, MSH2, MMP9, TAZ, TP53, MYH9, TCF3, TGFB1, TIMP1
GO:0009894~regulation of catabolic process	7	0.0287927	3.00737	HSP90AB1, AKT1, HIF1A, APOE, MDM2, EGLN2, TIMP1
GO:0007173~epidermal growth factor receptor signaling pathway	4	0.0293364	5.89199	EPS15, GRB2, SHC1, TGFB1
GO:0009896~positive regulation of catabolic process	5	0.0302859	4.20856	AKT1, HIF1A, APOE, MDM2, EGLN2
GO:0002526~acute inflammatory response	7	0.0314299	2.94599	A2M, YWHAZ, C3, ITIH4, PRDX2, SERPINA1, FN1
GO:0031589~cell-substrate adhesion	7	0.0314299	2.94599	CORO1A, CTGF, FBLN5, COL3A1, NID2, COL5A3, FN1
GO:0045792~negative regulation of cell size	7	0.0328056	2.91624	AKT1, CDKN1A, DAB2, CDKN2A, TP53, SMAD3, TGFB1
GO:0051321~meiotic cell cycle	7	0.0342199	2.88707	RPA1, MRE11A, MLH1, H2AFX, TUBG1, MYH9, RAD50
GO:0042325~regulation of phosphorylation	19	0.0343925	1.68162	CAV1, ERBB2, TAF7, FPR1, ZEB2, PRDX2, TGFB1, AKT1, CCND1, CDKN1A, CDKN2A, LRP1, DYNLL1, APOE, RAC1, CD81, FABP4, SHC1, IGFBP3
GO:0043392~negative regulation of DNA binding	5	0.0344199	4.04352	SUMO1, CDKN2A, PRDX2, EGLN1, CAT
GO:0006333~chromatin assembly or disassembly	8	0.0345074	2.59804	HIST1H1C, SMARCE1, CENPA, MTA2, SMARCC2, H2AFX, KAT5, CHAF1B
GO:0006915~apoptosis	23	0.0348845	1.57576	TSPO, AIMP2, GZMA, MSH2, EGLN3, TP53, SMAD3, BCL2L1, BCAP31, AKT1, CDKN2A, EP300, HTRA2, DYNLL1, VCP, GSN, RAC1, UBC, MAPK7, MYC, CUL1, BCL7C, TWIST1
GO:0001843~neural tube closure	4	0.0351024	5.49919	PFN1, BBS4, ZEB2, TWIST1
GO:0060606~tube closure	4	0.0351024	5.49919	PFN1, BBS4, ZEB2, TWIST1
GO:0045768~positive regulation of anti-apoptosis	4	0.0351024	5.49919	CDKN1A, CAV1, LRP1, BCL2L1
GO:0006414~translational elongation	7	0.0356731	2.85849	RPL23, RPL7, UBC, RPL10, RPL11, RPL10A, RPS24
GO:0045944~positive regulation of transcription from RNA polymerase II promoter	16	0.0357815	1.77871	MTA2, MORF4L2, TAF7, TP53, SMAD3, ZEB1, KAT5, TGFB1, EP300, HIF1A, HDAC1, SP1, CAND1, TCF3, MYC, SMARCA4
GO:0031570~DNA integrity checkpoint	5	0.0366038	3.96576	CCND1, MSH2, FBXO6, TP53, H2AFX
GO:0008654~phospholipid biosynthetic process	7	0.0371654	2.83046	PLD1, TAZ, CD81, PI4KA, DPM2, PCYT1A, PLAUR
GO:0043406~positive regulation of MAP kinase activity	7	0.0371654	2.83046	ERBB2, CD81, FPR1, PRDX2, ZEB2, SHC1, TGFB1
GO:0010498~proteasomal protein catabolic process	7	0.0371654	2.83046	CUL3, VCP, PSMA3, FBXO6, UBC, SMURF1, OS9
GO:0043161~proteasomal ubiquitin-dependent protein catabolic process	7	0.0371654	2.83046	CUL3, VCP, PSMA3, FBXO6, UBC, SMURF1, OS9
GO:0045596~negative regulation of cell differentiation	11	0.0371904	2.10038	IQCB1, CAV1, CCND1, HDAC1, EZH2, TP53, SMAD3, PRDX2, ZEB1, TGFB1, TWIST1
GO:0002286~T cell activation during immune response	3	0.0381117	9.51782	ICAM1, TP53, LCP1
GO:0032770~positive regulation of monooxygenase activity	3	0.0381117	9.51782	AKT1, HIF1A, APOE
GO:0042554~superoxide anion generation	3	0.0381117	9.51782	CYBB, NCF2, NCF1
GO:0006879~cellular iron ion homeostasis	4	0.0381883	5.32179	LTF, HP, CP, MYC
GO:0045449~regulation of transcription	77	0.0386749	1.22098	BMI1, MORF4L1, MORF4L2, EZH2, PRDX2, ZEB2, DMAP1, ZEB1, TGFB1, CDKN2A, SIN3A, POU5F1, CCDC101, EED, CAT, MKL1, MYC, TWIST1, KHDRBS1, ICAM1, RBBP4, CTBP2, MTA2, TP53, CDK9, MTA1, HMG20B, RBBP7, CDK2, SUZ12, TAF11, TAF10, TAF13, PA2G4, EP300, TAF12, HIF1A, SMARCE1, UBC, MNDA, FLII, MDM2, CAND1, RUVBL2, RUVBL1, WASL, CARM1, SMARCA4, CTNND1, EGLN1, NEDD8, POLR2A, PFN1, SUMO1, HNRNPD, TCF3, ETV3, VHL,…
GO:0032101~regulation of response to external stimulus	9	0.0393712	2.33456	A2M, CAV1, C3, OSMR, APOE, SERPINE1, SMAD3, FABP4, TGFB1
GO:0006935~chemotaxis	9	0.0406127	2.31997	CORO1A, PLD1, RAC2, S100A9, RAC1, FPR1, DEFA1, CYR61, PLAUR
GO:0042330~taxis	9	0.0406127	2.31997	CORO1A, PLD1, RAC2, S100A9, RAC1, FPR1, DEFA1, CYR61, PLAUR
GO:0012501~programmed cell death	23	0.0410103	1.55255	TSPO, AIMP2, GZMA, MSH2, EGLN3, TP53, SMAD3, BCL2L1, BCAP31, AKT1, CDKN2A, EP300, HTRA2, DYNLL1, VCP, GSN, RAC1, UBC, MAPK7, MYC, CUL1, BCL7C, TWIST1
GO:0006919~activation of caspase activity	5	0.0412061	3.81888	CDKN2A, VCP, TP53, SMAD3, MYC
GO:0030833~regulation of actin filament polymerization	5	0.0412061	3.81888	ACTR3, CORO1A, GSN, RAC1, TMSB4X
GO:0007006~mitochondrial membrane organization	4	0.0414079	5.15549	HSP90AA1, TAZ, TP53, BCL2L1
GO:0006970~response to osmotic stress	4	0.0414079	5.15549	ANXA7, CUL5, RAC1, TP53
GO:0007265~Ras protein signal transduction	7	0.0418797	2.74959	PLD1, GRB2, APOE, CFL1, COL1A2, SHC1, ARHGDIB
GO:0034097~response to cytokine stimulus	6	0.0422765	3.13245	CORO1A, OSMR, COL3A1, SERPINA1, BCL2L1, MMP3
GO:0008380~RNA splicing	13	0.043467	1.88793	DHX8, FUS, DHX9, MAGOH, IVNS1ABP, SMN1, HNRNPU, POLR2A, EIF4A3, DDX46, HNRNPD, PHF5A, PRPF38B
GO:0019318~hexose metabolic process	10	0.0435046	2.14812	AKT1, GPI, PPP1CA, TROVE2, LDHA, TALDO1, ATF3, PPP1CC, GAPDH, MYC
GO:0032583~regulation of gene-specific transcription	8	0.0440727	2.46232	HIF1A, HDAC1, TAF7, TP53, SMAD3, KAT5, TCF3, SMARCA4
GO:0009617~response to bacterium	10	0.0449789	2.13699	PLD1, HCK, LYZ, LTF, PRDX2, DEFA1, SERPINA1, WASL, S100A12, B2M
GO:0006979~response to oxidative stress	9	0.0458384	2.26338	HIF1A, EP300, APOE, SERPINE1, PRDX2, BCL2L1, CAT, COL1A1, HDAC6
GO:0051054~positive regulation of DNA metabolic process	5	0.0461214	3.68249	H2AFX, SHC1, TINF2, POT1, TGFB1
GO:0006338~chromatin remodeling	5	0.0461214	3.68249	RBBP4, HDAC1, SMARCC2, INO80, SMARCA4
GO:0007599~hemostasis	7	0.0469548	2.67322	ANXA7, GPI, FBLN5, SERPINE1, COL3A1, SERPINA1, PLAUR
GO:0060346~bone trabecula formation	2	0.0477616	41.2439	COL1A1, MMP2
GO:0044415~evasion or tolerance of host defenses	2	0.0477616	41.2439	SMAD3, TGFB1
GO:0051834~evasion or tolerance of defenses of other organism during symbiotic interaction	2	0.0477616	41.2439	SMAD3, TGFB1
GO:0019049~evasion of host defenses by virus	2	0.0477616	41.2439	SMAD3, TGFB1
GO:0032796~uropod organization	2	0.0477616	41.2439	CORO1A, MYH9
GO:0033088~negative regulation of immature T cell proliferation in the thymus	2	0.0477616	41.2439	CDKN2A, ERBB2
GO:0044413~avoidance of host defenses	2	0.0477616	41.2439	SMAD3, TGFB1
GO:0051832~avoidance of defenses of other organism during symbiotic interaction	2	0.0477616	41.2439	SMAD3, TGFB1
GO:0033084~regulation of immature T cell proliferation in the thymus	2	0.0477616	41.2439	CDKN2A, ERBB2
GO:0033087~negative regulation of immature T cell proliferation	2	0.0477616	41.2439	CDKN2A, ERBB2
GO:0034976~response to endoplasmic reticulum stress	4	0.0482419	4.85222	CCND1, VCP, TP53, OS9
GO:0006397~mRNA processing	14	0.0484893	1.7988	DHX8, FUS, KHDRBS1, DHX9, MAGOH, MLH1, SMN1, HNRNPU, POLR2A, EIF4A3, DDX46, HNRNPD, PHF5A, PRPF38B
GO:0002694~regulation of leukocyte activation	9	0.0486093	2.23612	VCAM1, CDKN1A, CORO1A, CDKN2A, ERBB2, PRDX2, ZEB1, TCF3, TGFB1
GO:0010552~positive regulation of specific transcription from RNA polymerase II promoter	5	0.0486962	3.61789	HDAC1, TP53, SMAD3, TCF3, SMARCA4
GO:0050900~leukocyte migration	5	0.0486962	3.61789	VCAM1, ICAM1, CORO1A, S100A9, MYH9
GO:0010165~response to X-ray	3	0.0497113	8.24878	CCND1, MSH2, TP53
KEGG_PATHWAY Term
hsa05200:Pathways in cancer	41	2.15502e-13	3.69549	HSP90AB1, GRB2, MMP9, ERBB2, EGLN3, EGLN2, MLH1, CDH1, EGLN1, BCL2L1, MMP2, MMP1, TGFB1, RBX1, AKT1, CUL2, CDKN2A, RAC2, RAC1, MYC, FN1, PIK3R2, COL4A2, PLD1, HSP90AA1, COL4A1, CTBP2, VHL, MSH2, TP53, SMAD3, CDK2, CDKN1A, CCND1, LAMA3, EP300, HIF1A, HDAC1, MDM2, CRK, GSTP1
hsa05220:Chronic myeloid leukemia	16	1.69377e-08	6.30698	CTBP2, GRB2, TP53, SMAD3, BCL2L1, TGFB1, AKT1, CCND1, CDKN1A, CDKN2A, HDAC1, MDM2, SHC1, CRK, MYC, PIK3R2
hsa05211:Renal cell carcinoma	14	3.98194e-07	5.91279	VHL, GRB2, EGLN3, EGLN2, EGLN1, TGFB1, RBX1, AKT1, CUL2, EP300, HIF1A, RAC1, CRK, PIK3R2
hsa05219:Bladder cancer	11	8.24119e-07	7.74294	CDKN1A, CCND1, CDKN2A, MMP9, ERBB2, TP53, MDM2, CDH1, MYC, MMP2, MMP1
hsa04510:Focal adhesion	22	2.78817e-06	3.23586	CAV1, COL4A2, COL4A1, GRB2, ERBB2, COL3A1, COL5A3, PPP1CC, COL5A2, COL5A1, AKT1, PPP1CA, CCND1, LAMA3, RAC2, RAC1, COL1A2, SHC1, COL1A1, CRK, FN1, PIK3R2
hsa04520:Adherens junction	13	7.78776e-06	4.99132	ERBB2, CSNK2B, SMAD3, CTNND1, CDH1, SNAI2, SNAI1, IQGAP1, TJP1, EP300, RAC2, RAC1, WASL
hsa04666:Fc gamma R-mediated phagocytosis	14	1.40495e-05	4.35679	PLD1, NCF1, MARCKSL1, HCK, AKT1, RAC2, GSN, CFL2, RAC1, CFL1, WASL, CRK, PLA2G4E, PIK3R2
hsa05212:Pancreatic cancer	12	2.29203e-05	4.92733	AKT1, PLD1, CCND1, CDKN2A, RAC2, ERBB2, RAC1, TP53, SMAD3, BCL2L1, TGFB1, PIK3R2
hsa05215:Prostate cancer	13	3.53897e-05	4.31833	HSP90AB1, AKT1, CDKN1A, CCND1, HSP90AA1, EP300, GRB2, ERBB2, TP53, MDM2, CDK2, GSTP1, PIK3R2
hsa04110:Cell cycle	15	6.55268e-05	3.54767	YWHAZ, TP53, SMAD3, TGFB1, CDK2, RBX1, CCND1, CDKN1A, CDKN2A, EP300, HDAC1, YWHAQ, MDM2, MYC, CUL1
hsa05210:Colorectal cancer	12	9.92144e-05	4.22342	AKT1, CCND1, RAC2, GRB2, MSH2, RAC1, TP53, MLH1, SMAD3, MYC, TGFB1, PIK3R2
hsa05213:Endometrial cancer	9	0.00029497	5.11684	AKT1, CCND1, GRB2, ERBB2, TP53, MLH1, CDH1, MYC, PIK3R2
hsa04512:ECM-receptor interaction	11	0.000455492	3.87147	COL4A2, LAMA3, COL4A1, COL3A1, COL1A2, COL1A1, COL5A3, COL5A2, COL5A1, HMMR, FN1
hsa05222:Small cell lung cancer	11	0.000455492	3.87147	AKT1, CCND1, COL4A2, LAMA3, COL4A1, TP53, BCL2L1, MYC, CDK2, PIK3R2, FN1
hsa05214:Glioma	9	0.00110827	4.22342	AKT1, CDKN1A, CCND1, CDKN2A, GRB2, TP53, MDM2, SHC1, PIK3R2
hsa04810:Regulation of actin cytoskeleton	17	0.00216694	2.33761	SSH1, MYH9, PPP1CC, IQGAP1, PFN1, PPP1CA, PFN2, RAC2, GSN, CFL2, RAC1, CFL1, TMSB4X, WASL, CRK, FN1, PIK3R2
hsa04310:Wnt signaling pathway	13	0.00456583	2.54524	CTBP2, CSNK2B, TP53, SMAD3, RBX1, CCND1, EP300, SFRP1, RAC2, RAC1, RUVBL1, MYC, CUL1
hsa04670:Leukocyte transendothelial migration	11	0.00601682	2.75596	VCAM1, ICAM1, CYBB, NCF2, RAC2, NCF1, MMP9, RAC1, CTNND1, MMP2, PIK3R2
hsa03430:Mismatch repair	5	0.00662707	6.42695	RPA1, RPA2, MSH2, MLH1, RPA3
hsa04115:p53 signaling pathway	8	0.0074092	3.47811	CDKN1A, CCND1, CDKN2A, SERPINE1, TP53, MDM2, IGFBP3, CDK2
hsa04722:Neurotrophin signaling pathway	11	0.00847707	2.62261	AKT1, YWHAZ, GRB2, RAC1, YWHAQ, TP53, SHC1, MAPK7, CRK, PIK3R2, ARHGDIB
hsa05223:Non-small cell lung cancer	7	0.00897779	3.83236	AKT1, CCND1, CDKN2A, GRB2, ERBB2, TP53, PIK3R2
hsa05218:Melanoma	8	0.00934559	3.33115	AKT1, CDKN1A, CCND1, CDKN2A, TP53, MDM2, CDH1, PIK3R2
hsa03440:Homologous recombination	5	0.0134516	5.27928	RPA1, RPA2, MRE11A, RAD50, RPA3
hsa04012:ErbB signaling pathway	8	0.0263016	2.71852	AKT1, CDKN1A, GRB2, ERBB2, SHC1, CRK, MYC, PIK3R2
hsa04350:TGF-beta signaling pathway	8	0.0263016	2.71852	EP300, SP1, SMAD3, SMURF1, MYC, CUL1, TGFB1, RBX1
hsa03022:Basal transcription factors	5	0.028701	4.22342	TAF11, TAF10, TAF13, TAF12, TAF7
hsa05416:Viral myocarditis	7	0.0312575	2.91476	ICAM1, CAV1, CCND1, RAC2, RAC1, MYH11, MYH9
hsa04120:Ubiquitin mediated proteolysis	10	0.040293	2.15795	TRIM37, CUL3, CUL2, CUL5, VHL, MDM2, SMURF1, UBE2Q2, CUL1, RBX1
