# Supplementary material for: A three‐gene signature from protein–protein interaction network of LOXL2‐ and actin‐related proteins for esophageal squamous cell carcinoma prognosis
Source: Cancer Med. 2017 May 29;6(7):1707–19. doi: 10.1002/cam4.1096 (PMC5504325; doi:10.1002/cam4.1096)
Supplement: Supplementary file 9 — Table S4. Clinical and pathological characteristics of patients with ESCC with high‐ or low‐risk three‐gene signature in the training cohort, testing cohort, and validation cohort. [file CAM4-6-1707-s009.xlsx]

## Sheet: Table S4
Table S4. Clinical and pathological characteristics of patients with ESCC with high- or low-risk three-gene signature in the training cohort, testing cohort and validation cohort.
	Training Cohort (n=60)				Testing cohort (n=59)				Validation cohort (n=60)
Characteristic	High-risk signature	Low-risk signature	P value		High-risk signature	Low-risk signature	P value		High-risk signature	Low-risk signature	P value
Age			0.179†				0.713†				0.391†
≤59	10 (66.7)	21 (46.7)			9 (47.4)	21 (52.5)			6 (37.5)	22 (50.0)
> 59	5 (33.3)	24 (53.3)			10 (52.6)	19 (47.5)			10 (62.5)	22 (50.0)
Gender			1				0.345				0.716
Male	13(86.7)	40 (88.9)			6 (31.6)	8 (20.0)			12 (75.0)	36 (81.8)
Female	2(13.3)	5 (11.1)			13 (68.4)	32 (80.0)			4 (25.0)	8 (18.2)
Tumour location			1				0.913				1
Upper thoracic	2 (13.3)	7 (15.6)			2 (10.5)	3 (7.5)			1 (6.3)	5 (11.4)
Middle thoracic	8 (53.3)	22 (48.9)			12 (63.2)	27 (67.5)			8 (50.0)	20 (45.5)
Lower thoracic	5 (33.3)	16 (35.6)			5 (26.3)	10 (25.0)			7 (43.8)	19 (43.3)
Histologic grade			0.312				0.716				0.36
G1	4 (26.7)	5 (11.1)			4 (21.1)	10 (25.0)			4 (25.0)	5 (11.4)
G2	8 (53.3)	27 (60.0)			11 (57.9)	18 (45.0)			9 (56.3)	25 (56.8)
G3	3 (20.0)	13 (28.9)			4 (21.1)	12 (30.0)			3 (18.8)	14 (31.8)
Invasive depth			0.899				0.143				0.42
T1	1 (6.7)	3 (6.7)			0 (0.0)	4 (10.0)			1 (6.3)	3 (6.8)
T2	2 (13.3)	9 (20.0)			3 (15.8)	6 (15.0)			1 (6.3)	6 (13.6)
T3	9 (60.0)	22 (48.9)			8 (42.1)	23 (57.5)			13 (81.3)	35 (79.5)
T4	3 (20.0)	11 (24.4)			8 (42.1)	7 (17.5)			1 (6.3)	0 (0.0)
Lymph node metastasis			0.911				0.689				0.058
N0	7 (46.7)	19 (42.2)			7 (36.8)	21 (52.5)			6 (37.5)	23 (52.3)
N1	4 (26.7)	16 (35.6)			9 (47.4)	13 (32.5)			4 (25.0)	16 (36.4)
N2	2 (13.3)	6 (13.3)			2 (10.5)	3 (7.5)			4 (25.0)	5 (11.4)
N3	2 (13.3)	4 (8.9)			1 (5.3)	3 (7.5)			2 (12.5)	0 (0.0)
TNM stage			0.895				0.144				0.344
Ⅰ	0 (0.0)	3 (6.7)			1 (5.3)	2 (5.0)			0 (0.0)	4 (9.1)
Ⅱ	7 (46.7)	18 (40.0)			4 (21.1)	18 (45.0)			7 (43.8)	23 (52.3)
Ⅲ	8 (53.3)	24 (53.3)			14 (73.7)	20 (50.0)			9 (56.3)	17 (38.6)
Data are shown as n (%). The P value was calculated by calculated by Fisher’s exact test, unless otherwise stated.
† The P value was calculated by Chi-squared test.
