# Supplementary material for: A three‐gene signature from protein–protein interaction network of LOXL2‐ and actin‐related proteins for esophageal squamous cell carcinoma prognosis
Source: Cancer Med. 2017 May 29;6(7):1707–19. doi: 10.1002/cam4.1096 (PMC5504325; doi:10.1002/cam4.1096)
Supplement: Supplementary file 10 — Table S5. Clinicopathological characteristics of ESCC patients with high‐ or low‐risk three‐gene signature in the validation tissue microarray cohort (n = 124). [file CAM4-6-1707-s010.xlsx]

## Sheet: Table S5
Table S5. Clinicopathological characteristics of ESCC patients with high- or low-risk three-gene signature in thevalidation tissue microarray cohort (n=124).
Characteristic	High-risk signature	Low-risk signature	P value
Age			0.254
≤58	27 (60.0)	39 (49.4)
> 58	18 (40.0)	40 (50.6)
Gender			0.416
Male	37 (82.2)	60 (75.9)
Female	8 (17.8)	19 (24.1)
Tumour location			0.539‡
Upper thoracic	3 (6.7)	7 (8.9)
Middle thoracic	34 (75.6)	52 (65.8)
Lower thoracic	8 (17.8)	20 (25.3)
Histologic grade			0.571‡
G1	15 (33.3)	21 (26.6)
G2	28 (62.2)	51 (64.6)
G3	2 (4.4)	7 (8.9)
Invasive depth			0.362‡
T1	NA	NA
T2	3 (6.7)	3 (3.8)
T3	41 (91.1)	76 (96.2)
T4	1 (2.2)	0 (0)
Lymph node metastasis			0.333
N0	21 (46.7)	44 (55.7)
N1	24 (53.3)	35 (44.3)
TNM stage			0.386
Ⅰ	NA	NA
Ⅱ	22 (48.9)	45 (57.0)
Ⅲ	23 (51.1)	34 (43.0)
Data are shown as n (%). The P value was calculated by calculated by Chi-squared test, unless otherwise stated.
‡ The P value was calculated by Fisher’s exact test.
